# Supplementary material for: Unveiling Metabolic Subtypes in Endometrial Cancer Cell Lines: Insights from Metabolomic Analysis Under Standard and Stress Conditions
Source: Int J Mol Sci. 2025 Sep 30;26(19):9573. doi: 10.3390/ijms26199573 (PMC12524432; doi:10.3390/ijms26199573)
Supplement: Supplementary file 1 [file ijms-26-09573-s001.zip]

Archive with 2 entries (2 files):
- ijms-3873457 supplement.pdf
- Supplementary Table s3_MS data normalized.xlsx
