# Supplementary material for: Unveiling Metabolic Subtypes in Endometrial Cancer Cell Lines: Insights from Metabolomic Analysis Under Standard and Stress Conditions
Source: Int J Mol Sci. 2025 Sep 30;26(19):9573. doi: 10.3390/ijms26199573 (PMC12524432; doi:10.3390/ijms26199573)
Supplement: Supplementary file 1 [file ijms-26-09573-s001.zip › Supplementary Table s3_MS data normalized.xlsx]

## Sheet: Cells Lipids
Sample	Label	FFA(18:3)	FFA(20:5)	Lyso-PC (22:6)	Lyso-PC (14:0)	Lyso-PC (16:1)	Lyso-PC (20:4)	LysoPE(16:1)	Lyso-PC (18:2)	Lyso-PC (22:5)	Lyso-PC (20:2)	Lyso-PC (20:3)	Carnitine(16:0)	Carnitine(18:1)	Lyso-PC (16:0)	Lyso-PC (18:3)	Lyso-PC (20:1)	Lyso-PC (18:1)	LysoPE(16:0)	LysoPE(18:1)	Carnitine(18:0)	FFA(20:4)	Lyso-PC (18:0)	LysoPE(18:0)	FFA(16:0)	FFA(18:1)	Lyso-PC (20:0)	FFA(18:0)	Cholesterol	GB3_16:0	PC(16:0/14:0)	Lac-cer(16:0)	SM(16:0)	PC(16:0/16:1)	PC(18:2/16:0)	SM(18:1)	PE(20:4/16:0)	Hex-ceramide(16:0)	PE(18:2/16:0)	PE(18:2/18:1)	PC(16:0/16:0)	PC(18:1(9Z)/16:0)	Ceramide(16:0)	PC(18:2(9Z)/18:0)	SM(18:0)	Lac-cer(18:0)	PE(20:4/18:0)	PE(18:1/16:0)	PE(18:1/18:1)
An3_A1	An3_A	0.0929769	0.101412	5.24e-05	0.000127047	0.000135824	9.12e-05	5e-06	7.05e-05	7.78e-05	8.41e-05	0.000126209	1.53e-05	1.53e-05	0.00263738	0.000109666	0.000833951	0.000844499	5.26e-06	4.76e-05	1.62e-05	6.81e-05	0.00263488	3.52e-05	0.111281	0.156102	1.71e-05	0.121917	0.0561021	3.3e-06	0.00552163	1.31e-05	0.174333	0.0107743	0.00151132	0.010946	0.000797842	0.000222308	0.000189111	0.000808789	0.0115868	0.0241502	0.000992575	0.000766829	0.0221166	9.49e-07	0.00249052	0.00272996	0.0138173
An3_A2	An3_A	0.0937875	0.0910164	4.26e-05	0.000129902	0.000146451	7.42e-05	1.07e-05	6.75e-05	8.95e-05	7.86e-05	5.78e-05	1.57e-05	1.41e-05	0.00250375	0.000124777	0.0007708	0.000831963	4.07e-06	1.45e-05	7.75e-07	3.09e-05	0.00230725	6.03e-05	0.112181	0.13894	1.49e-05	0.103011	0.0389404	1.33e-06	0.00692137	6.6e-06	0.122773	0.0129523	0.00139375	0.00971662	0.000981768	0.000374767	0.000185256	0.00125928	0.00872772	0.0194541	0.000544849	0.00031609	0.016045	5.76e-08	0.00242556	0.00263488	0.0168495
An3_A3	An3_A	0.0920522	0.122004	3.83e-05	9.84e-05	0.000128929	9.31e-05	4.45e-06	5.85e-05	7.31e-05	7.82e-05	8.08e-05	1.4e-05	1.28e-05	0.00202537	0.000115405	0.00063621	0.000665089	9.46e-07	2.82e-05	1.26e-05	0	0.002057	8.42e-06	0.112649	0.127027	1.95e-05	0.122792	0.0270274	7.75e-07	0.00200168	7.38e-06	0.0814752	0.0033783	0.00043718	0.00484252	0.000263809	0.000104131	6.28e-05	0.000262053	0.00393416	0.00706905	0.000420946	0.000997028	0.0101224	1.53e-06	0.000871615	0.000990151	0.00431716
An3_H1	An3_H	0.00061644	0.00138228	2.89e-05	8.04e-05	6.57e-05	4.93e-05	6.38e-07	3.25e-05	7.51e-05	0.00012619	7.37e-05	0.000251774	0.000103766	0.00130262	6.35e-05	0.000952811	0.000451271	1.44e-05	2.45e-05	0.000215819	2.87e-05	0.00124609	1.08e-05	0.0012007	0.000220865	1.46e-05	0.00132599	0.0324585	3.27e-07	0.00263543	1.01e-06	0.10912	0.00314785	0.000658308	0.00702832	0.000409048	3.94e-05	0.000150551	0.000378081	0.0040657	0.00782948	0.000468882	0.000822238	0.0153556	3.48e-08	0.00105895	0.00136575	0.00386486
An3_H2	An3_H	0.00132645	0.00126268	4.51e-05	0.000143848	0.00010787	6.43e-05	5.37e-06	5.58e-05	4.71e-05	0.000153243	5.86e-05	0.000466595	0.000136284	0.00172245	0.000141987	0.00112658	0.000594608	1.72e-05	4.76e-05	0.000402832	2.02e-05	0.00165645	5.35e-05	0.000705598	0.00017306	1.96e-05	0.00134755	0.0412292	1.35e-06	0.0055839	5.38e-06	0.136696	0.00690832	0.00137319	0.0107314	0.00100841	5.27e-05	0.00036869	0.000749014	0.00709887	0.0149449	0.000516331	0.000391901	0.0199495	6.06e-07	0.00251628	0.00233661	0.00796674
An3_H3	An3_H	0.0050811	0.00300367	5.33e-05	0.000187318	0.000183104	0.000107327	1.99e-06	3.75e-05	0.000197022	0.000308919	0.000106459	0.000618727	0.00027334	0.00251241	0.000114507	0.00171985	0.000969046	3.04e-05	1.55e-05	0.000640156	0	0.00233159	4.83e-05	0.00259562	0.000344649	2.89e-05	0.00391786	0.0768806	6.84e-06	0.0109134	3.44e-06	0.278731	0.0123275	0.0029498	0.017735	0.00197588	9.45e-05	0.000809858	0.00135321	0.0177645	0.0386832	0.00167381	0.000387444	0.0440146	7.69e-06	0.00539448	0.00619614	0.0176931
An3_U1	An3_U	0.00204798	0.00106608	3.94e-05	8.15e-05	0.000153815	4.29e-05	1.23e-05	6.06e-05	3.76e-05	6.66e-05	6e-05	4.79e-05	1.9e-05	0.00140409	9.34e-05	0.000739674	0.00072699	4.5e-05	6.44e-05	2.97e-05	4.78e-05	0.000752415	2.03e-05	0.00071637	0.000142597	5e-06	0.00107992	0.449479	9.87e-07	0.00738717	6.39e-06	0.136132	0.0159321	0.00160238	0.00931172	0.00104071	0.00046421	0.000265211	0.00128365	0.0105745	0.022584	0.000697637	0.000716124	0.0157371	2.48e-07	0.00259014	0.00390302	0.00208911
An3_U2	An3_U	0.00154308	0.000716002	3.34e-05	1.2028e-05	0.000166368	5.03e-05	2.91e-06	4.39e-05	4.07e-05	5.65e-05	5.19e-05	2.92e-05	2.14e-05	0.00162598	0.000139368	0.000570703	0.000773284	4.1e-05	0.00010282	1.78e-05	0	0.000715555	5.33e-05	0.000930661	8.19e-05	8.75e-06	0.00109122	0.548376	6.07e-07	0.00581837	1.53e-05	0.0931896	0.0132944	0.00143387	0.00597061	0.00106419	0.000479442	0.000223384	0.00138203	0.00725937	0.0176018	0.000462064	0.000778578	0.0104468	4.9e-08	0.00229852	0.00346728	0.00187148
An3_U3	An3_U	0.0048169	0.00158332	5.55e-05	3.5806e-05	0.000208813	7.17e-05	2.22e-05	8.35e-05	6.05e-05	9.31e-05	7.36e-05	2.69e-05	1.9e-05	0.00195553	0.000153035	0.000781527	0.00103206	4.69e-05	0.000123683	7.68e-06	1.85e-05	0.000797015	6.44e-05	0.00167354	0.000189126	1.26e-05	0.00244271	0.561009	4.5e-07	0.00948248	1.65e-05	0.174393	0.0209926	0.00213944	0.0109647	0.00116553	0.000725912	0.000325979	0.00178328	0.0122076	0.0295338	0.000701351	0.000138819	0.0197883	5.41e-07	0.00315332	0.00498624	0.00273422
EFE_A1	EFE_A	0.0961797	0.124062	1.95e-05	1.66e-05	5.24e-05	2.02e-05	2.5e-06	1.51e-05	2.71e-05	1.0562e-05	1.14e-05	4.19e-07	1.05e-06	0.000381228	1.51e-05	0.000915474	0.000307311	1.73e-06	1.48e-05	2.28e-06	2.33e-05	0.00044752	1.71e-06	0.111558	0.126747	8.36e-06	0.101044	0.00924644	9.63e-05	0.000126004	0.00024534	0.0377494	0.000511984	0.000147374	0.00176305	1.33e-05	0.000277802	2.26e-05	0.00011735	0.000537907	0.00272633	0.00031403	0.000443217	0.00371077	1.99e-05	0.000124567	0.000368351	0.00271633
EFE_A2	EFE_A	0.0933361	0.121172	2.72e-05	2.55e-05	0.000100507	3.82e-05	1.61e-06	4.14e-05	6.98e-05	1.7072e-05	2.48e-05	2.19e-06	8.11e-06	0.000985002	2.74e-05	0.00142893	0.000713637	1.29e-05	2.33e-05	1.8e-06	2.84e-05	0.000990068	7.67e-06	0.111814	0.187572	1.5e-05	0.13195	0.0201639	0.000195431	0.000202942	0.000493179	0.0765711	0.000844336	0.000239014	0.00364278	2.38e-05	0.000420733	7.12e-06	0.000180247	0.00102633	0.00497693	0.000461491	0.00113795	0.00747073	3.16e-05	0.00014796	0.000563398	0.00425139
EFE_A3	EFE_A	0.0818606	0.121239	3.41e-05	3.88e-05	0.000117886	3.7e-05	3.02e-05	4.72e-05	9.13e-05	2.9116e-05	3.56e-05	7.59e-07	1.77e-05	0.000646413	3.31e-05	0.00241893	0.000710927	2.58e-06	7.88e-05	9.71e-06	8.02e-05	0.000494609	1.44e-05	0.115926	0.15365	6.08e-06	0.121862	0.0398032	0.000654725	0.00124389	0.00123004	0.176274	0.00492416	0.00136582	0.00752695	0.000172237	0.00215898	0.000125266	0.00143083	0.005242	0.0199401	0.000685122	0.00071867	0.0141297	6.54e-05	0.00108165	0.00235208	0.0278129
EFE_H1	EFE_H	0.000243086	0.00104054	1.31e-05	9.74e-06	3.86e-05	2.01e-05	1.75e-06	1.25e-05	3.48e-05	0.000194163	8.58e-06	2.95e-06	6.13e-06	0.000279903	7.7e-06	0.0016471	0.000234644	9.29e-07	2.49e-05	4.28e-06	2.77e-05	0.000321386	7.97e-06	0.0013387	0.000131734	8.11e-06	0.00168932	0.0172287	0.000240145	0.000569714	0.000404775	0.0738883	0.00122318	0.000398106	0.00306338	1.04e-05	0.000285532	5.52e-05	0.000278285	0.00204747	0.00605636	0.00114705	0.00100557	0.00770283	2.47e-05	0.000238331	0.00101776	0.0058074
EFE_H2	EFE_H	0.000243933	0.000789947	1.44e-05	2.4e-05	2.96e-05	7.85e-06	8e-07	2.28e-05	2.34e-05	0.000169824	1.03e-05	5.87e-07	6.81e-06	0.000287176	1.74e-05	0.00155893	0.000256098	1.72e-06	3.59e-05	5.12e-06	2.02e-05	0.000259681	1.27e-05	0.00064871	8.41e-05	1.02e-05	0.000886871	0.0191725	0.00024448	0.00073063	0.000467258	0.0797443	0.00138896	0.000467279	0.00336886	4.69e-05	0.000373864	0.00010279	0.000358369	0.00188629	0.0061076	0.000892863	0.000888677	0.00748146	3.07e-05	0.000436335	0.00117313	0.00635089
EFE_H3	EFE_H	0.00314855	0.0134395	0.000185891	2.63e-05	3.83e-05	9.78e-05	3.22e-05	6.01e-06	6.49e-05	0.000193019	0.000176705	5.41e-05	0.000149075	0.000749061	0.000180547	0.00186942	0.000231992	1.82e-05	0.00017918	0.000603416	0.00984324	0.000330737	2.37e-05	0.0110489	0.00781974	2.26e-05	0.00609056	0.0120759	0.000333835	0.000420289	0.000272945	0.0745042	0.000755741	0.000299007	0.00111631	4.85e-05	2.39e-05	1.9e-05	1.29e-05	0.000331998	0.00407284	0.000945677	0.000903792	0.00899048	7.11e-05	7.71e-05	0.000102566	0.00303608
EFE_U1	EFE_U	5.94e-05	0.000111629	4.84e-06	9.88e-06	2.95e-05	3.99e-06	3.88e-06	8.1e-06	6.01e-06	3.03e-05	1.5e-06	9.79e-07	1.97e-06	0.000162573	7.68e-06	0.000373406	0.000230259	2.22e-06	3.56e-05	1.93e-06	0	7.92e-05	6.12e-06	0.000179719	1.35e-05	2.16e-06	0.000300455	0.581654	0.000201004	0.000567944	0.000389368	0.0343902	0.00179402	0.000265715	0.00185946	3.07e-05	0.0026149	6.36e-05	0.000422156	0.000904643	0.00459053	0.000182997	0.000430913	0.00201594	8.51e-06	0.000213293	0.000715413	0.00802408
EFE_U2	EFE_U	2.79e-05	7.11e-05	4.32e-06	7.49e-06	1.89e-05	2.57e-06	1.71e-06	7.65e-06	4.72e-06	1.96e-05	2.34e-06	3.11e-07	1.43e-06	0.000103461	6.71e-06	0.000243296	0.000160527	2.4e-06	2.33e-05	1.47e-07	3.77e-06	5.99e-05	4.72e-06	0.000369337	2.64e-05	1.31e-06	0.000420191	0.540107	0.000185947	0.000347308	0.000300258	0.0227459	0.00109358	0.000176809	0.00128115	3.33e-05	0.00212342	4.15e-05	0.000349777	0.000551094	0.00263859	0.000125699	0.000239202	0.00137364	9.87e-06	0.000140232	0.000512334	0.00508504
EFE_U3	EFE_U	1.56e-05	5.46e-05	2.82e-06	6.95e-06	1.77e-05	2.24e-06	4.3e-07	4.71e-06	3.5e-06	1.69e-05	1.22e-06	2.56e-07	1.49e-06	8.68e-05	4.89e-06	0.000208834	0.000142613	9.96e-07	1.44e-05	1.13e-06	1.32e-06	4.49e-05	2.19e-06	3.47e-05	5.62e-06	9.7e-07	6.98e-05	0.530586	0.000133705	0.000215546	0.000280726	0.0192694	0.000637425	0.000127985	0.00111711	1.51e-05	0.00198599	3.28e-05	0.000209018	0.000409319	0.00201944	0.00012336	0.000659418	0.0013406	8.56e-06	0.000117787	0.000391286	0.00383956
Hec_A1	Hec_A	0.1311	0.121837	0.0015673	0.000547481	0.015392	0.00387794	0.000528576	0.0126018	0.0025283	0.000374547	0.00299045	6.48e-05	4.06e-05	0.076098	0.00216318	0.00229637	0.133166	0.00185506	0.00636821	5.7e-05	0.00447118	0.00576791	0.00222165	0.115761	0.113079	7.84e-05	0.112532	0.0857017	9.7e-05	0.00167632	0.00154548	0.256527	0.00455636	0.00143431	0.0144506	0.000354239	0.000372943	9.98e-05	0.000558029	0.00502768	0.0195751	0.000742372	0.00226795	0.0241391	4.19e-05	0.00162142	0.00258991	0.00816183
Hec_A2	Hec_A	0.162302	0.122344	7.25e-05	0.000549031	0.000985541	0.000242941	6.79e-06	0.000553047	0.000191902	0.000359106	0.000111893	0.000183922	7.19e-05	0.00755749	0.000442434	0.00263876	0.00730914	0.000165244	0.000673931	4.84e-05	0.000139002	0.00165064	0.000427657	0.0995455	0.101149	8.42e-05	0.12898	0.112036	0.000241482	0.00995476	0.00163417	0.416594	0.0250255	0.00650976	0.0156877	0.00160877	0.0012271	0.00100603	0.00250413	0.0128641	0.0799754	0.000209488	0.00718291	0.0174351	0.000110867	0.00596115	0.0139936	0.0375207
Hec_A3	Hec_A	0.111422	0.121602	0.00189126	0.000885061	0.0195857	0.0044395	0.000541688	0.0160964	0.00297057	0.000420871	0.00388781	0.000102666	3.37e-05	0.00729062	0.00405065	0.00226132	0.171533	0.0019314	0.00770738	6.66e-05	0.0056542	0.00699649	0.00244464	0.117227	0.119367	9.88e-05	0.113377	0.0770297	2.41e-05	0.00182648	0.00150905	0.248358	0.00433583	0.00151069	0.0150609	0.000336179	0.000343156	0.000190771	0.000458735	0.00411592	0.0174905	0.00029537	0.00199903	0.0222789	8.29e-05	0.00157792	0.00266821	0.00685617
Hec_H1	Hec_H	0.00122723	0.00115158	2.92e-05	0.000363069	0.000283296	4.78e-05	4.11e-05	7.26e-05	6.27e-05	0.000407388	5.07e-05	0.000237668	7.78e-05	0.00619867	0.000590259	0.00361097	0.00228253	0.000287899	0.000397285	9.95e-05	0	0.00212302	0.000564799	0.000724767	7.65e-05	9.03e-05	0.00143632	0.0703531	6.72e-05	0.00850178	0.00131769	0.268838	0.0203149	0.00481484	0.0158213	0.0014089	0.00180483	0.0013036	0.00197689	0.00603246	0.0522816	0.000506328	0.00361305	0.0123342	6.46e-05	0.00500519	0.010872	0.0264568
Hec_H2	Hec_H	0.000858628	0.000895692	2.08e-05	0.00041988	0.000291255	3.46e-05	3.25e-05	9.2e-05	6.3e-05	0.000251325	4.75e-05	0.000210473	7.54e-05	0.00647575	0.0006687	0.00256125	0.00235553	0.000215525	0.000319675	8.87e-05	3.91e-05	0.00199842	0.000576892	0.000501259	7.07e-05	0.000102766	0.000910039	0.0466014	6.26e-05	0.00668037	0.00105488	0.199121	0.0164419	0.00399536	0.0129056	0.00119356	0.00171936	0.00108321	0.00189713	0.00532332	0.0424375	0.000369738	0.00289961	0.00800605	4.16e-05	0.00394802	0.0093756	0.0238222
Hec_H3	Hec_H	0.00166858	0.0012046	4.19e-05	0.000543186	0.000358442	4.83e-05	4.04e-05	0.00011143	9.88e-05	0.000373283	6.69e-05	0.000294341	0.000100891	0.00787848	0.000865693	0.00341699	0.00271215	0.000321149	0.00046745	0.00019747	2.75e-05	0.00255248	0.000874624	0.00121741	9.74e-05	0.000121734	0.00183543	0.0552049	6.78e-05	0.00959406	0.000986539	0.212609	0.0217454	0.00547868	0.0140395	0.00171838	0.00165849	0.00133003	0.00246764	0.00601027	0.0463878	0.000386971	0.00365672	0.00833985	3.73e-05	0.00439815	0.0100169	0.0236355
Hec_U1	Hec_U	0.00445407	0.000977715	3.74e-05	0.000471947	0.000498877	4.44e-05	3.4e-05	0.000105036	7.12e-05	0.000133568	5.95e-05	5.6504e-05	0.000244964	0.00813931	0.000941514	0.0016076	0.0034564	0.000252392	0.000496653	1.7081e-05	5.7e-05	0.00252175	0.000554846	0.0015788	0.000169691	0.000120764	0.00252386	0.00520056	0.000115121	0.113223	0.00127299	0.250212	0.333972	0.12641	0.0135169	0.00218284	0.00223682	0.00194134	0.333519	0.019732	0.567094	0.000395595	0.00415773	0.00880697	4.73e-05	0.146262	0.0165501	0.0443781
Hec_U2	Hec_U	0.00167136	0.000761991	3.34e-05	0.000435768	0.000423758	3.23e-05	2.99e-05	8.49e-05	5.38e-05	0.000123363	5.23e-05	5.2473e-05	0.000186198	0.0070342	0.000727292	0.00116521	0.00284344	0.000199691	0.0002985	1.4372e-05	2.3e-05	0.00191396	0.000455755	0.000738804	9.34e-05	7.28e-05	0.00122742	0.00467854	7.9e-05	0.110042	0.000854057	0.198986	0.224976	0.10572	0.0108678	0.00167568	0.00168208	0.00139989	0.222692	0.016911	0.553328	0.000299284	0.00501078	0.00708548	1.81e-05	0.123735	0.0132977	0.0328821
Hec_U3	Hec_U	0.00340092	0.00087674	3.86e-05	0.000510432	0.000512589	3.37e-05	3.59e-05	9.87e-05	5.79e-05	0.000128812	4.39e-05	5.6278e-05	0.000226998	0.00682628	0.000730136	0.00132221	0.00281804	0.000272059	0.000452402	1.3844e-05	2.51e-05	0.0021196	0.000492521	0.00241455	0.000406615	9.57e-05	0.00244853	0.00241424	0.000105095	0.112782	0.00108766	0.238734	0.332732	0.106432	0.0112433	0.00193247	0.00191192	0.00161028	0.333425	0.0285088	0.662369	0.000316595	0.00368981	0.0081991	3.5e-05	0.145374	0.0155506	0.038568
MFE_A1	MFE_A	0.144829	0.119696	0.000187808	0.000578046	0.000612012	0.000443893	3.95e-06	0.000311518	0.00049141	0.000307324	0.000220777	0.000357134	5.22e-05	0.00855575	0.000490686	0.00172531	0.00385113	3.64e-05	5.63e-05	0.00036506	0.000819109	0.0221218	0.000194316	0.120379	0.122056	0.000296364	0.12311	0.0280409	1.96e-05	0.00164787	3.18e-05	0.169255	0.00559688	0.00201613	0.0165202	0.000105565	0.000120399	4.57e-06	2.63e-05	0.00988935	0.0286958	0.000748167	3.17e-06	0.041898	8.78e-06	0.00252844	0.00235975	0.00779481
MFE_A2	MFE_A	0.131329	0.133565	0.000100861	0.000187079	0.000271499	0.00012294	8.97e-07	0.000135629	0.000189025	0.000114012	3.21e-05	5.76e-05	7.56e-05	0.00844306	0.000249488	0.000789626	0.00156492	4.62e-05	0.00010033	3.31e-05	0.000358179	0.0104507	7.21e-05	0.118216	0.162695	0.000109434	0.118653	0.0338591	2.05e-05	0.00191045	6.06e-05	0.101544	0.00305828	0.00115197	0.010373	8.88e-05	9.94e-05	9.33e-05	0.0004253	0.00536819	0.0168502	0.000528475	0.00255741	0.0227942	1.88e-06	0.00299772	0.0024508	0.00462106
MFE_A3	MFE_A	0.123379	0.108829	4.84e-05	7.54e-05	8.06e-05	7.19e-05	9.23e-07	6.93e-05	7.76e-05	3.36e-05	3.4e-05	2.08e-05	1.65e-05	0.00283693	0.000121752	0.000390747	0.000643556	2.04e-05	2.14e-05	1.58e-05	6.08e-05	0.00335115	5.05e-05	0.122305	0.0987216	3.94e-05	0.113494	0.0168875	2.56e-06	0.00102322	1.68e-05	0.0462177	0.00215644	0.000712825	0.00509653	0.000211864	5.64e-05	0.000119113	0.00025828	0.00331306	0.0105431	0.000194773	0.000136954	0.0101128	8.2e-07	0.00142936	0.00128086	0.00299102
MFE_H1	MFE_H	0.000286119	0.00181942	9.14e-05	0.00010317	0.000245558	0.000106224	1.02e-06	0.000142287	8.07e-05	7.53e-05	7.25e-05	3.72e-05	3.66e-05	0.00369384	9.89e-05	0.000943059	0.00116501	1.94e-05	4.13e-05	1.89e-05	5.96e-05	0.00394534	0.000111565	0.00352036	0.000275689	6.73e-05	0.00300039	0.0361123	4.95e-06	0.00141392	1.72e-05	0.116011	0.00420066	0.000984277	0.0123195	0.000259699	6.95e-05	0.000147294	0.000214236	0.00462157	0.0184856	0.000488255	0.00178047	0.029822	9.5e-06	0.00210974	0.00288234	0.00641743
MFE_H2	MFE_H	0.000291343	0.00145284	5.98e-05	7.23e-05	0.000152056	0.00011349	5.5e-06	7.9e-05	9.56e-05	7.53e-05	7.9e-05	3.2e-05	3.53e-05	0.00295352	0.000138097	0.000674173	0.000982997	1.66e-05	2.85e-05	2.81e-05	3.06e-05	0.00323309	6.05e-05	0.00160795	0.000119392	4.32e-05	0.00205998	0.0369444	1.18e-06	0.00168503	2.02e-05	0.11164	0.00341737	0.000914523	0.0131338	0.000513216	0.000153413	0.000194057	0.000246657	0.00432866	0.0172851	0.000267036	0.0011708	0.026334	1.21e-05	0.00242858	0.00337202	0.00627821
MFE_H3	MFE_H	0.000439402	0.00149241	0.000103608	9.81e-05	0.000189772	0.000128012	1.39e-05	0.000137133	0.000140412	4.9e-05	8.93e-05	2.22e-05	2.94e-05	0.00300766	0.000168065	0.000642569	0.00118096	3.22e-05	6.55e-05	1.9e-05	0	0.00308609	0.000121101	0.00262705	0.000160711	7.09e-05	0.00408704	0.0431996	2.62e-06	0.00296518	4.68e-05	0.125185	0.00697167	0.00187734	0.0140434	0.000665649	0.000180625	0.000221332	0.00053086	0.00589596	0.0240737	0.000259826	0.00114986	0.0284572	4.06e-06	0.00339598	0.00453857	0.00847893
MFE_U1	MFE_U	0.000219942	0.000764367	5.41e-05	6.69e-05	8.17e-05	7.92e-05	2.16e-06	6.66e-05	5.99e-05	3.11e-05	4.82e-05	1.51e-05	3.5e-05	0.00166096	8.32e-05	0.000368938	0.000583508	2.4e-06	2.33e-05	1.46e-05	4.41e-05	0.00207063	5.87e-05	0.0015758	0.000125175	3.07e-05	0.00222564	0.00207503	1.66e-05	0.111179	2.65e-05	0.067201	0.333187	0.121641	0.00770312	0.000252393	0.000113499	0.00112579	0.0333711	0.0231814	0.611997	0.000191707	0.00701128	0.0151008	2.246e-05	0.10178	0.122192	0.154053
MFE_U2	MFE_U	0.000211151	0.000921308	4.42e-05	5.18e-05	9.12e-05	6.56e-05	2.6e-06	4.02e-05	6.77e-05	5.29e-05	3.4e-05	1.87e-05	2.42e-05	0.00177672	6.79e-05	0.000427031	0.000608837	1.9e-05	3.17e-05	1.3e-05	6.68e-05	0.00229595	5.26e-05	0.00310078	0.000206431	3.96e-05	0.00297856	0.00501568	1.97e-05	0.111302	1.19e-05	0.0748822	0.233634	0.15572	0.00774167	0.000323502	8.75e-05	0.00120396	0.0233431	0.013295	0.614361	0.000170469	0.00841825	0.0162829	1.14e-05	0.122034	0.172264	0.214623
MFE_U3	MFE_U	0.000240838	0.000966405	5.85e-05	7.69e-05	9.18e-05	8.16e-05	1.5e-06	6.12e-05	7.64e-05	5.32e-05	4.75e-05	3.12e-05	3.15e-05	0.00245847	0.000118754	0.000495349	0.000736381	1.02e-05	3.3e-05	1.31e-05	0.000193984	0.00312529	3.97e-05	0.0018283	0.000143725	5.41e-05	0.0027196	0.00294283	1.08e-06	0.111432	3.43e-06	0.0869331	0.233494	0.216432	0.00919847	0.000288484	0.000104622	0.00112383	0.0371372	0.0132584	0.615051	0.000276009	0.00112003	0.0192842	2.886e-05	0.13209	0.122686	0.14466
QC_1	QC	0.000320331	0.000412223	0.000143909	0.000245791	0.00061758	0.000327306	9.82e-06	0.000422742	0.000190038	9.7e-05	0.000249022	5.75e-05	3.89e-05	0.00722129	0.000421006	0.00081044	0.0053592	8.46e-05	0.000202669	4.5e-05	0.000313841	0.00361887	0.000134977	0.000889936	0.000502175	4.2e-05	0.00111563	0.0257305	0.000109359	0.00125719	0.000470473	0.118168	0.00349071	0.000698525	0.00594718	0.000239955	0.00153121	0.000155946	0.000474242	0.00263486	0.0112939	0.000872353	0.00140405	0.00943503	1.36e-05	0.00112197	0.00213336	0.00906983
QC_10	QC	0.000979287	0.000963113	0.000229614	0.000376221	0.000955999	0.000471887	1.52e-05	0.000600256	0.000295281	0.000166635	0.000389304	7.68e-05	4.99e-05	0.0102882	0.000628163	0.00116429	0.00764075	0.000197779	0.000453798	4.16e-05	0.000637559	0.00518982	0.000271144	0.00203592	0.00104251	5.31e-05	0.00279363	0.0384498	0.000149824	0.00397963	0.000576764	0.156708	0.00962789	0.00168459	0.00791481	0.00055159	0.00196165	0.000264799	0.00108951	0.00499963	0.0230304	0.000805197	0.000397328	0.0107447	1.77e-06	0.00198046	0.00345901	0.0152104
QC_2	QC	0.000624899	0.000698193	0.000214827	0.000348301	0.000877237	0.000418165	4.15e-06	0.000546697	0.00029864	0.000124237	0.000352978	8.74e-05	6.01e-05	0.00963126	0.000561144	0.00111715	0.00691304	0.000117909	0.000313746	4.28e-05	0.000427634	0.00479302	0.000265155	0.00152362	0.000787039	5.03e-05	0.0016346	0.0358225	0.00012066	0.00223669	0.000543618	0.155345	0.00581812	0.00128971	0.00800556	0.000380853	0.00200578	0.00020012	0.000635463	0.00417105	0.0161727	0.00102976	0.00191136	0.0119213	2.96e-05	0.00149406	0.0030297	0.0132347
QC_3	QC	0.000850367	0.000898212	0.000256955	0.000421768	0.00105128	0.000520828	2.23e-05	0.000600156	0.000308829	0.000150545	0.000415274	0.000109446	4.94e-05	0.010603	0.000581263	0.00121879	0.00784641	0.000131991	0.000342621	5.74e-05	0.000452135	0.00535316	0.000299206	0.00161189	0.000890465	5.1e-05	0.00203189	0.0406314	0.000153914	0.00274968	0.000585239	0.168988	0.00667668	0.0013782	0.00826087	0.00038987	0.00215537	0.000213916	0.00077354	0.00457781	0.017815	0.00120897	0.00238155	0.012235	2.13e-05	0.00185631	0.00337758	0.013303
QC_4	QC	0.000850427	0.000815621	0.000229062	0.000365408	0.00100188	0.000505934	2.55e-05	0.000597972	0.000321374	0.000144944	0.00040071	9.83e-05	6.3e-05	0.0104339	0.000557427	0.00117806	0.00785684	0.000175692	0.000298287	4.42e-05	0.000580457	0.00510869	0.000243029	0.00169118	0.00105622	5.74e-05	0.00209588	0.0398727	0.000120128	0.00286155	0.000560595	0.165986	0.00684812	0.00145793	0.00792836	0.000378347	0.00210534	0.000267137	0.000729619	0.00458724	0.0162109	0.00105889	0.0023682	0.0117415	2.21e-05	0.00153623	0.00310615	0.0110718
QC_5	QC	0.00067416	0.000773375	0.000207866	0.000360519	0.000873895	0.000414012	2.81e-05	0.000542844	0.000298488	0.00012745	0.000370852	8.4e-05	4.69e-05	0.0092139	0.000562468	0.00096416	0.0069139	0.000151873	0.000329628	4.12e-05	0.000483643	0.00446718	0.000255842	0.00157779	0.000829771	4.64e-05	0.00188175	0.0349802	0.000143996	0.0026517	0.000497515	0.146043	0.00610772	0.00134316	0.0071165	0.000383637	0.00189914	0.000250666	0.000666065	0.00405642	0.0149811	0.000935895	0.00197404	0.0103024	2.45e-05	0.0014971	0.00282862	0.0106121
QC_6	QC	0.000820847	0.000846635	0.000243418	0.000353311	0.000889694	0.00043841	2.87e-05	0.0005526	0.000337642	0.000145637	0.000371753	8.24e-05	5e-05	0.00986338	0.000542338	0.00117224	0.00750603	0.00017233	0.000390279	4.29e-05	0.000518034	0.00486847	0.000285094	0.00154971	0.000938423	5.86e-05	0.00204892	0.036993	0.000148596	0.00304424	0.000558517	0.159571	0.00746852	0.00162772	0.00757718	0.000467407	0.00194281	0.000287383	0.000870449	0.00426788	0.0173864	0.00108192	0.00146783	0.0107842	1.83e-05	0.00172595	0.00296597	0.0119896
QC_7	QC	0.000993196	0.000984881	0.000231034	0.000381419	0.000975269	0.000517674	1.7e-05	0.000625188	0.000306344	0.000144568	0.000427339	9.66e-05	6.03e-05	0.0104415	0.000661855	0.0012019	0.008067	0.000198436	0.00040553	5.38e-05	0.000573409	0.00526589	0.00030005	0.00203192	0.00098404	4.23e-05	0.00245448	0.0390992	0.000143729	0.00350629	0.000621859	0.1573	0.00879736	0.00176217	0.00806262	0.000526644	0.0019096	0.00028556	0.00093291	0.00487121	0.0200448	0.00104809	0.00101367	0.0110267	1.83e-05	0.00197755	0.00331368	0.014329
QC_8	QC	0.000899324	0.00105611	0.000233741	0.000376688	0.00101647	0.000468187	2.81e-05	0.000624063	0.000293956	0.000145493	0.000401755	9.58e-05	6.1e-05	0.0103625	0.000621714	0.00122277	0.00785776	0.00015696	0.000395725	5.41e-05	0.00051464	0.00510427	0.000335601	0.00183217	0.000976584	6.47e-05	0.00253588	0.0378244	0.000171892	0.0036534	0.000549759	0.161928	0.00893733	0.00168403	0.00821581	0.000477054	0.00198417	0.000267003	0.000967449	0.00489874	0.0208857	0.00103056	0.000606314	0.0106052	1.9e-05	0.00193475	0.0035846	0.0146267
QC_9	QC	0.00103703	0.00102896	0.000261085	0.000403649	0.000999728	0.000501428	4.04e-05	0.000619175	0.000314578	0.000173325	0.000421284	0.000100723	5.68e-05	0.0109706	0.000709722	0.00124019	0.00820714	0.0001998	0.000479625	5.9e-05	0.000638338	0.00508102	0.000332405	0.00191204	0.000993694	4.59e-05	0.00271989	0.0407136	0.000173777	0.00402152	0.000567406	0.165835	0.00993901	0.00167316	0.00861046	0.000528785	0.00200186	0.000322109	0.00109957	0.00555702	0.0224237	0.00104824	0.000494618	0.0102678	2.38e-05	0.00208274	0.00367835	0.0153227
THESC_A1	THESC_A	2.359e-05	3.0531e-05	0.001434	0.00134513	0.00334071	0.00359404	4.27e-05	0.00351736	0.00235617	0.00118173	0.00255117	0.00024929	0.000239913	0.0644739	0.00383744	0.00119738	0.0325067	0.000431816	0.000924317	0.000153547	0.0121736	0.0455504	0.00157317	0.00045312	1.0922e-05	0.000335248	3.9473e-05	0.0444042	1.26e-05	0.000795039	0.000217629	0.170928	0.00100599	0.000747085	0.011815	3.48e-05	6.3e-05	3.71e-06	7.11e-05	0.00467619	0.00818219	0.000919839	0.000262823	0.0235887	1.22e-05	0.000883326	0.000300797	0.000840442
THESC_A2	THESC_A	7.28e-06	3.5559e-05	0.001164	0.00160575	0.00155449	0.00210021	5.96e-06	0.00147148	0.00150341	0.00128399	0.00164696	0.000191295	0.000223581	0.0626815	0.00127604	0.00194557	0.0138566	0.000104822	0.000173103	0.000140498	0.00149437	0.0306462	0.00029481	0.000355014	1.7266e-05	0.000176179	5.1945e-05	0.0438774	7.72e-06	0.000468812	7.45e-05	0.11463	0.000789774	0.000527156	0.00544812	1.37e-07	0.000150123	5.5e-06	1.82e-05	0.00284318	0.00437488	0.000926355	0.00102772	0.0114492	2.81e-06	0.000612149	4.46e-05	0.000405938
THESC_A3	THESC_A	3.2773e-05	1.7329e-05	0.00182245	0.00135053	0.00323489	0.00395767	4.83e-05	0.0035107	0.00262428	0.00116912	0.00285766	0.000282504	0.000268333	0.0648694	0.00393558	0.00105217	0.031996	0.000482492	0.000948395	0.000177114	0.0095588	0.0421641	0.00132531	0.000855589	3.987e-05	0.000308812	8.6318e-05	0.041886	1.22e-05	0.000866599	0.000237821	0.215163	0.00110166	0.000809242	0.0140904	6.35e-05	8.79e-05	4.97e-05	0.000172327	0.00443003	0.00819362	0.000285433	0.000169488	0.0275156	9.04e-06	0.00144732	0.000347076	0.00116583
THESC_H1	THESC_H	0.00276215	0.0119557	0.00167117	0.00110241	0.00233783	0.00306351	3.24e-06	0.00161105	0.00266992	0.000469067	0.00272677	0	0	0.0473226	0.00154234	0.00374281	0.0156891	2.89e-06	6.87e-05	0	0	0.0534114	0.000247651	0.00884237	0.000707723	0.000406231	0.0103512	0	7.98e-06	0.000339773	1.88e-05	0.114846	0.000340242	8.66e-05	0.00723273	1.06e-06	5.86e-06	1.44e-06	1.2e-06	0.000631689	0.00344779	0.000852693	0.000252072	0.00869104	1.43e-06	3.16e-06	5.67e-06	0.000174882
THESC_H2	THESC_H	0.000870313	0.00418302	0.00148166	0.00100841	0.00186141	0.00258811	4.4e-06	0.00130847	0.00190899	0.000325617	0.00211911	0	0	0.0450453	0.00207569	0.00276382	0.0145787	7.63e-06	4.48e-05	0	2e-05	0.0503856	0.000132195	0.00625884	0.000792784	0.000368463	0.00822616	0	1.29e-05	0.000498309	8.82e-06	0.0903698	0.000570304	0.000294198	0.00626643	2.86e-07	7.23e-05	4.4e-07	1.68e-06	0.00124992	0.00524253	0.000722371	0.000207878	0.00713727	1.81e-06	0.00037003	5.23e-05	9.21e-05
THESC_H3	THESC_H	0.000932899	0.00495989	0.0013542	0.00110034	0.00197254	0.0023995	1.82e-06	0.00143825	0.00207929	0.000429418	0.00228362	0	0	0.0516965	0.00218097	0.00295221	0.0161392	1.53e-05	3.1e-05	0	0.000209883	0.0544475	0.000127063	0.00690013	0.000746332	0.000381988	0.0081472	0	7.11e-06	0.000517598	2.57e-05	0.096803	0.000584561	0.000330138	0.00637459	1.36e-07	1.78e-05	1.87e-06	1.51e-06	0.00115538	0.00358165	0.000594332	0.000520536	0.00744223	2.27e-07	0.000127435	4.18e-05	0.000219422
THESC_U1	THESC_U	0.100066	0.49598	3.74e-05	7.23e-05	5.24e-05	3.46e-05	4.4e-06	7.9e-05	5.38e-05	4.9e-05	3.4e-05	0.000920437	3.89e-05	0.00634412	0.000621714	0.00119738	0.000583508	0.000128153	0.000105121	0.00077648	0.0125734	0.0552659	0.000507564	0.020913	0.00226538	4.2e-05	0.00351957	0.0586897	1.22e-05	0.000131875	0.000137309	0.193987	0.000277619	0.000572175	0.0142451	8.88e-06	4.07e-05	1.07e-05	8.41e-06	0.00299572	0.00930755	0.00107996	0.000361792	0.0155573	2.34e-06	3.11e-06	0.000212674	9.14e-06
THESC_U2	THESC_U	0.13362	0.438933	4.42e-05	6.69e-05	3.83e-05	3.23e-05	2.23e-07	6.66e-05	5.79e-05	3.11e-05	4.82e-05	0.000765919	2.94e-05	0.00300766	0.000562468	0.00122277	0.00118096	7.2e-05	0.000152518	0.000585191	0.0145876	0.0448685	0.000185561	0.00743867	0.00381707	5.03e-05	0.00136564	0.0627495	3.24e-05	0.000121617	1.58e-05	0.149396	0.00041392	0.000489294	0.010552	6.12e-07	4.83e-06	1e-06	1.28e-06	0.00116749	0.00578484	0.00088014	0.000205795	0.0128569	1.65e-06	0.000176274	7.63e-05	2.39e-05
THESC_U3	THESC_U	0.124329	0.333152	5.55e-05	5.18e-05	4.72e-05	3.37e-05	6.78e-06	6.12e-05	5.99e-05	3.36e-05	3.21e-05	0.000289892	3.66e-05	0.00283693	0.000168065	0.00194469	0.000982997	3.86e-06	2.37e-05	0.000203408	0.0161655	0.044793	0.000109755	0.00217422	0.00247866	6.47e-05	0.00267116	0.0251915	7.46e-06	0.000102742	8.13e-06	0.0517275	0.000161315	1.66e-05	0.00348957	4.88e-07	1.1e-05	6.46e-07	5.14e-07	0.00037191	0.00086862	0.000236218	7.33e-05	0.00394262	8.05e-07	2.07e-06	4.36e-07	6.25e-05
[truncated: 42 more columns]

## Sheet: Cells Nukleoside
Sample	Label	SAM	C	D	P	m3C	m1A	acp3U	m5C	AICAR	U	m1Y	m7G	Cm	SAH	I	A	G	8-OH-G	X	Um	m1G	m1I	Gm	Im	m2G	mcm5U	m6A	ac4C	m227G	m22G	N6SAR	m6Am	mcm5s2U	MTA	m66A	t6A	i6A	ms2i6A
An3_A1	An3_A	0.00119876	0.00165057	0.0233322	2.23e-06	0.000403042	0.000780183	0.00396228	9.99e-05	0.000691076	2.2e-05	0.00134067	2.88e-05	0.00041345	0.000387287	0.000840145	0.0384323	0.0151847	0.00585421	0.0739785	0.00124577	0.000177102	2.7e-05	0.115328	0.0182487	0.000163931	0.000189959	0.00315324	0.000819167	6.28e-05	5.29e-05	0.00137964	0.000167226	0.000101772	0.0870514	7.2e-05	0.00101523	0.00030671	3.05e-05
An3_A2	An3_A	0.00206092	0.00275179	0.0404001	0.000142906	0.000709068	0.00153319	0.00564023	4.87e-05	0.00312436	0.000341352	0.0026653	0.000193196	0.0012116	0.00108266	0.00193241	0.0518076	0.01712	0.00913649	0.126591	0.00220134	0.000315392	5.05e-05	0.207734	0.0278404	0.000170436	0.000181754	0.00350651	0.00186441	0.000330732	2.41e-05	0.0023122	0.000319332	7.51e-05	0.12238	6.01e-05	0.00180804	0.000477528	0.000111761
An3_A3	An3_A	0.00118892	0.000986058	0.0237021	3.44e-05	0.000478925	0.000472043	0.0022567	1.66e-05	0.000332236	0.000117424	0.00163204	0.000194479	0.00029099	0.000135934	8.38e-05	0.00775646	0.00677668	0.00380492	0.0396423	0.000342815	9.09e-05	6.54e-06	0.0397276	0.0066841	9.37e-05	0.0154578	0.000284179	0.000336822	6.38e-05	0.000128923	0.00179861	6.6e-05	0.000157794	0.0278447	0.000267086	0.000669348	0.000294019	9.38e-05
An3_H1	An3_H	0.00383624	0.00192443	0.0152492	0.000149016	4.93e-05	0.000888953	0.000851595	0.000109532	0.00060594	6.12e-05	0.001198	8.7e-05	0.000314051	0.000280887	0.00192485	0.0778407	0.00225012	0.00195129	0.028507	0.000865652	7.1e-05	8.35e-05	0.0390857	0.0135823	6.6e-05	7.56e-05	0.000568818	0.000463072	0.000319328	5.97e-05	0.00353131	5.16e-05	3.38e-05	0.091574	0.000181271	0.00167033	0.000238744	1.76e-05
An3_H2	An3_H	0.00450092	0.000567442	0.0363542	0.000162083	0.000614176	0.00115555	0.00217163	0.000109765	0.00135063	0.00014064	0.00303701	9.68e-05	0.000374054	0.000714926	0.00230703	0.0703692	0.00651935	0.00436845	0.0550098	0.00206379	4.14e-05	3.07e-05	0.0964468	0.0233943	1.53e-05	0.00032284	0.000812541	0.00117845	0.000307338	5.54e-05	0.00767395	7.07e-05	2.93e-05	0.308135	0.000101796	0.00274343	0.000485398	0.000144125
An3_H3	An3_H	0.00545602	0.00142903	0.0416746	2.65e-05	0.000309297	0.000673419	0.00267657	8.86e-05	0.000719971	6.64e-05	0.00225711	0.000117981	0.000208815	0.00082097	0.0037565	0.100191	0.00750684	0.00467501	0.0636131	0.00153809	4.68e-05	5.55e-05	0.103711	0.0232076	0.000115143	0.00010743	0.000571964	0.00127971	0.000172193	2.99e-05	0.00620172	0.000205629	4.04e-05	0.15879	0.000199986	0.00280932	0.000483596	3.65e-06
An3_U1	An3_U	0.001737	0.0023388	0.0399609	0.000247293	0.00107877	0.00164632	0.00637712	4.01e-05	0.00500013	0.000550856	0.00183044	0.000838098	0.00195334	0.00169491	0.00147171	0.0752074	0.00349731	0.00712829	0.105271	0.00415527	0.00064893	2.26e-05	0.274446	0.0474836	0.000128044	0.000176429	0.00396929	0.00209676	0.000564211	4.4e-05	0.00135354	0.000349617	5.41e-06	0.172571	0.000121172	0.00244433	0.000578569	5.63e-05
An3_U2	An3_U	0.00143084	0.00279919	0.0471755	0.000123938	0.000743936	0.00269814	0.00834295	0.000305445	0.00476653	0.000948664	0.00307085	0.00138834	0.00214338	0.0014489	0.00210551	0.0844538	0.00767803	0.00741105	0.131025	0.00366777	0.000271335	1.32e-06	0.329738	0.0479639	5.06e-05	4.22e-05	0.00481853	0.00176105	0.000714507	5.03e-05	0.00190902	0.000401113	7.84e-05	0.153242	0.000209024	0.00344336	0.000661781	9.29e-05
An3_U3	An3_U	0.00190577	0.00249713	0.0506492	9.39e-05	0.000206805	0.0031665	0.008724	7.01e-05	0.00546066	0.000763526	0.00177681	0.000909949	0.00320797	0.000470748	0.00315673	0.117919	0.015081	0.00807716	0.112559	0.00526155	0.000331524	0.000179629	0.331774	0.0526192	4.64e-05	7.86e-05	0.00489448	0.00184868	0.000606418	5.78e-05	0.00228177	0.000282476	0.000184646	0.0372786	4.5e-05	0.00274708	0.00163209	6.5e-05
EFE_A1	EFE_A	0.00114993	0.000516267	0.00102373	0.000148993	0.000113223	0.00194811	0.000278848	7.76e-05	0.000139271	7.04e-06	0.000131368	2.55e-06	2.37e-05	0.000450644	0.000170133	0.00571967	0.000619446	0.000363529	0.00601492	0.000132646	0.000241881	1.38e-05	0.0055024	0.00080678	0.000161982	0.000186136	1.23e-05	0.000284548	1.65e-06	4.57e-05	0.000242497	5.03e-05	0.000215989	0.0275294	0.000383171	0.000503105	0.000214396	5.04e-05
EFE_A2	EFE_A	0.00028756	0.000410748	0.00125423	0.000296147	0.000404045	0.000786961	0.0003818	2.79e-05	1.09e-05	6.15e-05	0.000131475	5.55e-06	2.08e-05	6.89e-07	6.21e-05	0.00552202	0.00155164	0.000335481	0.00420192	0.000211918	0.000100366	5.61e-05	0.00290382	0.0010413	7.45e-05	0.000135698	9.46e-05	2.13e-05	7.54e-06	5.06e-05	3.19e-05	0.000137218	0.000120852	0.01163	0.000271219	0.000293195	0.000122444	4.12e-05
EFE_A3	EFE_A	0.00444932	0.00628451	0.0150898	4.19e-05	0.00266785	0.0326905	0.00312531	0.000140065	0.000258688	0.000896294	0.000504954	8.28e-05	5.2e-05	0.000635255	0.00059712	0.027001	0.0118703	0.00441158	0.0494763	0.00105761	0.00298903	5.24e-05	0.0581714	0.00775465	0.000418988	0.000140462	0.00013026	0.000368148	1.85e-05	5.16e-05	0.00139672	3.05e-05	0.000138451	0.394805	2.5e-05	0.00732563	0.000537817	0.00019469
EFE_H1	EFE_H	0.00798637	0.000348842	0.00231366	7.35e-05	0.000535929	0.00898154	0.000966319	2.51e-05	0.000163441	0.000213388	0.000139984	5.95e-05	1.85e-05	1.33e-05	0.000589966	0.0116812	0.00441499	0.000837573	0.0100472	0.000205623	0.000712906	2.46e-05	0.0110144	0.00128832	4.96e-05	0.000221467	0.00015385	0.000309515	9.33e-05	7.7e-05	0.000364725	6.66e-05	6.37e-05	0.295039	0.00011858	0.00190168	0.000166713	2.36e-05
EFE_H2	EFE_H	0.0121017	0.000891642	0.00471418	8.97e-05	0.0010428	0.0140803	0.00260873	9.64e-05	0.000125366	8.46e-05	0.000167211	0.000118216	7.78e-05	0.000291796	0.00072335	0.0201963	0.00484601	0.00145135	0.0144905	0.000585823	0.00116157	2.89e-05	0.0219535	0.00412713	8.84e-05	0.000196226	2.51e-05	0.000119712	7.68e-05	1.87e-05	0.000459521	4.23e-05	7.84e-05	0.504574	0.000172948	0.00459415	0.00027228	0.000113717
EFE_H3	EFE_H	0.0142976	0.00142614	0.00442718	0.000156715	0.000878579	0.012305	0.00335071	2.77e-05	9.95e-07	0.000153522	6.4e-05	1.05e-06	0.000105254	0.000515537	0.000337816	0.0157195	0.00295383	0.00139525	0.0172141	0.000339593	0.000547655	4.21e-05	0.0203561	0.00287376	9.37e-05	0.000166121	0.000100933	0.00057827	0.000279387	1.56e-05	0.00111357	5.76e-05	3.1e-05	0.496076	0.000197178	0.00403081	0.000313727	9.65e-05
EFE_U1	EFE_U	0.00156413	0.00164288	0.049391	8.58e-05	0.00578119	0.0310895	0.0105083	0.00016227	0.000453634	0.00299626	0.00360401	0.00246962	0.00166094	0.00246706	0.00143856	0.0468708	0.0426098	0.0123676	0.0861619	0.00950305	0.00335471	0.000335145	0.514489	0.0910702	0.00152776	0.000128054	0.00211306	0.00280255	0.00208286	0.000320426	0.000565879	0.000835597	4.34e-05	0.209301	0.000118243	0.00426897	0.000631375	6.42e-05
EFE_U2	EFE_U	0.000551499	0.000162618	0.0545534	0.00016394	0.00383831	0.0235975	0.00871496	5.59e-05	0.00119208	0.00271634	0.00210954	0.00179815	0.00221936	0.00167965	0.00126265	0.0429934	0.0329725	0.0113058	0.0873241	0.0107331	0.00202365	7.29e-05	0.499944	0.0855145	0.000648206	9.4e-05	0.00216626	0.00259938	0.00208573	8.36e-05	0.000766508	0.000405726	1.36e-05	0.141922	0.000413895	0.00450675	0.000586095	2.81e-05
EFE_U3	EFE_U	0.000485824	0.00048039	0.0581674	5.47e-05	0.00443048	0.0263633	0.008733	8.61e-05	0.00070485	0.00434127	0.00411711	0.00227352	0.00191793	0.00110129	0.00128886	0.0429271	0.0429871	0.00983904	0.0839181	0.00880576	0.00293937	0.000236913	0.497917	0.0883926	0.00139116	0.000106178	0.00230397	0.00169936	0.0015786	0.000221171	0.000766484	0.000639382	8.82e-05	0.0843535	0.000126626	0.00448884	0.000254836	2.03e-05
Hec_A1	Hec_A	0.00666705	0.0603656	0.000634877	0.000745333	0.00567655	0.0244604	0.00102963	0.0057715	0.000171976	0.0355485	6.45e-05	1.14e-05	0.00968576	0.00461833	0.00135257	0.0275649	0.313246	0.000802685	0.0132627	0.000216517	0.0915969	0.000717213	0.00868087	0.00343363	0.0173448	0.000422278	0.0100038	0.00134598	0.00245963	0.00163478	0.00130915	0.00036092	0.00113721	0.00968968	0.217471	0.00247701	0.00778744	0.00159758
Hec_A2	Hec_A	0.000573107	0.0106898	0.000724834	0.000656129	0.00625139	0.0248638	0.000667244	0.00297303	0.000368991	0.00148954	0.000198311	0.00222669	0.00577579	0.000421186	0.00308282	0.117137	0.0131259	0.0010038	0.00499913	0.000204501	0.00987023	0.00143703	0.00866286	0.00282659	0.00173237	0.000166927	0.0632258	0.000327035	0.00249878	0.0011656	0.00030101	0.000240139	9.56e-05	0.123923	0.0583355	0.00147594	0.00234238	0.000849601
Hec_A3	Hec_A	6.35e-05	0.00108322	0.000164304	0.000238108	0.00026517	0.00211882	5.17e-06	0.000257139	0.000102761	0.000262091	0.000106715	0.000104581	0.000390958	3.94e-06	0.000574316	0.0213255	0.00630163	0.000147879	0.000901702	0.000277729	0.00138394	0.000166009	0.00112849	0.000187404	0.000137412	0.000296327	0.00146306	7.96e-05	0.000381492	7.69e-05	4.29e-05	0.000117112	0.000121704	0.00351472	0.00112702	0.000203451	0.000369724	0.000134492
Hec_H1	Hec_H	0.000288228	0.0153071	0.000398627	0.000539412	0.0129848	0.0425064	0.000324417	0.00161399	0.00759807	0.00250031	8.4e-05	0.00171463	0.00508091	0.00120748	0.00180173	0.0734457	0.0254058	0.000693095	0.0119058	0.000184761	0.00920143	0.00105015	0.00534662	0.00219569	0.00412267	0.000197324	0.0366763	0.000283956	0.00215408	0.00103839	0.000708031	0.000264449	4.14e-05	0.0516891	0.0391233	0.00201405	0.00295482	0.00114837
Hec_H2	Hec_H	0.000572717	0.0161996	0.000542183	0.000989377	0.0131117	0.0470697	0.0012389	0.0028414	0.01682	0.00445669	0.000306907	0.00180147	0.00652049	0.00197222	0.00434336	0.181745	0.0326341	0.000918882	0.0124884	0.000341305	0.0153463	0.00155654	0.00600051	0.0033408	0.00282416	6.54e-05	0.116721	0.000341717	0.00228994	0.00114055	0.00123246	0.000282842	6.83e-05	0.0683438	0.100565	0.0022046	0.00498595	0.00113752
Hec_H3	Hec_H	0.000714982	0.0197381	0.00102042	0.001222	6.35e-05	7.49e-05	2.75e-05	0.000548443	2.63e-05	0.000677586	0.00107658	4.96e-05	0.000433117	0.000281938	0.0217041	0.000723776	0.000941747	8.66e-05	0.00278794	9.63e-05	0.010425	0.00106334	0.00531302	0.00232589	0.00290061	0.000571349	0.0532773	0.000324096	0.00174609	0.00200643	0.00067432	0.000255921	0.000312656	0.0574906	0.0471595	0.00214474	0.00420761	0.00136901
Hec_U1	Hec_U	0.00141267	0.0263044	0.000164099	0.00115905	0.0142253	0.0577955	0.00179632	0.00509217	0.000199773	0.00449287	0.00013675	0.00449712	0.00951511	0.00593606	0.00532809	0.172611	0.0328291	0.000851045	0.00593621	0.000602696	0.0155831	0.00196414	0.012721	0.0037195	0.00544429	0.000192752	0.0977985	0.000616105	0.00442236	0.00215568	0.00191284	0.000552845	0.000170939	0.275464	0.0672219	0.00304051	0.00380219	0.00141052
Hec_U2	Hec_U	0.00219844	0.0247646	0.000472579	0.0014592	0.0132626	0.0568953	0.000757723	0.00463161	0.000238049	0.00351638	0.000151114	0.00512749	0.0113624	0.003753	0.00413486	0.125131	0.0408214	0.000477257	0.00743182	0.000381295	0.0184824	0.00177446	0.0121512	0.00452977	0.00577703	0.000213159	0.0771487	0.00064502	0.00380859	0.00195911	0.00235968	0.000768597	7.24e-05	0.235634	0.0447774	0.00321177	0.00302468	0.00159477
Hec_U3	Hec_U	0.00209806	0.0243604	0.000172112	0.000831448	0.0140924	0.0593752	0.00187659	0.00552945	6.5e-05	0.00246367	0.000266153	0.00473507	0.00904999	0.00396898	0.002352	0.0920852	0.0467274	0.000905305	0.00811409	0.000416643	0.0176055	0.0015203	0.0110737	0.00452703	0.00345474	0.000126291	0.0507422	0.000480957	0.00467604	0.00269878	0.00191592	0.000560595	5.25e-05	0.248721	0.0340724	0.00328841	0.00283491	0.00160213
MFE_A1	MFE_A	0.000527451	0.0010432	8.95e-06	0.000100534	0.00020718	0.0018604	0.000346443	0.000418796	3.71e-05	0.000168832	8.92e-05	0.000151568	0.000168188	5.9e-05	0.00103158	0.0388815	0.00270519	4.36e-05	0.000427165	0.000122612	0.000422473	0.000190785	0.000112421	0.000156334	0.000150319	8.64e-05	0.000144431	2.06e-07	0.000264879	4.13e-05	0.000130653	8.52e-05	0.000463664	0.022658	0.000165537	0.00058639	0.000105594	3.51e-05
MFE_A2	MFE_A	0.000762822	0.00162724	6.06e-06	0.000144496	0.000226738	0.00174467	0.00011729	0.000163721	4.02e-06	0.000807069	0.000102651	0.000144876	0.000332395	8.51e-05	0.00115718	0.0421754	0.00716369	7.3e-05	0.000401354	8.35e-05	0.000699555	0.000164689	0.000143286	0.000105242	0.000165394	9.97e-05	0.000184474	3.27e-05	0.000218755	1.17e-05	0.000155479	0.000169121	0.000104378	0.0225821	0.000172604	0.000713619	0.000146694	1.7e-05
MFE_A3	MFE_A	0.000445674	0.0010257	1.83e-05	5.28e-05	0.000186702	0.00249324	0.000164344	5.97e-05	8.6e-05	0.000410656	2.2e-05	0.000166067	0.000235569	1.68e-05	0.00110194	0.0286749	0.00335227	2.68e-05	0.000550523	5.54e-05	0.000932981	0.000101057	0.000616546	2.89e-05	0.00036884	7.16e-05	8.27e-05	7.49e-05	8.02e-05	3.48e-05	0.000322459	5.95e-05	0.000139799	0.0237694	8.2e-05	0.000420783	0.000152771	6.15e-05
MFE_H1	MFE_H	0.000581036	0.000732482	5.59e-05	0.00040389	0.000966902	0.00641718	0.00032024	0.000180027	0.000585956	0.000369944	0.00015005	0.00017028	0.000189316	9.58e-05	0.00026771	0.0131166	0.00161289	0.000163087	0.00244724	0.000181081	0.00199656	0.000112743	0.000528488	0.000538036	0.000223743	0.000109608	0.000427209	0.000152175	0.000664002	7.66e-05	0.000148422	5.94e-05	8.12e-05	0.0356993	7.83e-05	0.00120959	0.000174925	9.29e-05
MFE_H2	MFE_H	0.000773112	0.00204119	0.000154531	0.000280336	0.000950731	0.00483492	0.000144997	0.000187314	0.000175995	0.00066419	6.77e-05	0.00022884	0.000136536	8.52e-05	0.000254784	0.0836216	0.00961232	0.000159644	0.00265317	9.21e-05	0.0015069	0.000132228	0.000154728	0.000327594	0.00016559	8.85e-05	0.000536885	9.97e-05	0.000524075	0.000211034	0.000494524	7.72e-05	2.86e-05	0.036042	0.000227326	0.00124793	0.000164763	4.39e-05
MFE_H3	MFE_H	0.00380166	0.00900657	0.000666019	0.0030713	0.0119991	0.0311783	0.00155445	0.00118656	0.000829024	0.0038842	0.000321368	0.00131596	0.000616482	8.74e-05	0.000276637	0.000630826	0.108353	0.00160614	0.0209155	0.000686309	0.0132971	0.000926809	0.00168793	0.00401794	0.00191605	0.000658823	0.00366541	0.000708193	0.00246293	0.000739099	0.00304999	6.21e-05	0.000981045	0.0337699	0.00076517	0.00648204	0.00125948	0.00156381
MFE_U1	MFE_U	0.000932286	0.00110653	6.78e-05	9.29e-05	0.000186803	0.00304116	0.000114992	0.000208626	7.16e-05	0.000139923	0.000130193	6.71e-05	0.000388537	0.000240884	0.000391307	0.0134865	0.00974465	0.000124748	0.00201305	4.74e-05	0.00145431	0.000207802	0.000138874	0.000146408	0.000323247	7.86e-05	0.000163342	4.25e-05	0.000538716	0.000203205	0.000153963	2.18e-05	0.00011494	0.0635689	3.88e-05	0.000858271	0.000208276	9.79e-05
MFE_U2	MFE_U	0.00111151	0.00098212	6.08e-05	0.000144802	6.52e-05	0.00196984	0.00012783	0.000129125	9.48e-05	0.00015149	5.57e-05	9.02e-05	0.000327326	0.0002503	0.000252062	0.0146663	0.0118153	0.000175142	0.00177928	7.08e-05	0.00145996	0.000116867	0.000181058	0.000208082	0.000213803	6.12e-05	5.92e-05	7.83e-05	0.000269678	4.5e-05	7.71e-05	4.14e-05	0.000136546	0.0589778	6.01e-05	0.000721351	0.000156075	0.000158258
MFE_U3	MFE_U	0.000756035	0.00122889	7.47e-05	4.19e-05	0.000306409	0.00409472	0.000102366	0.000286809	4.88e-05	0.000128547	0.000203496	4.44e-05	0.000448733	0.000231624	0.000528246	0.0123263	0.00770829	7.52e-05	0.00224295	2.43e-05	0.00144875	9.39e-05	9.74e-05	8.58e-05	0.000430878	0.000101781	0.000265782	7.39e-06	0.000803298	0.000358772	0.000229562	2.52e-06	9.37e-05	0.0680841	1.78e-05	0.000992924	0.000259612	3.86e-05
QC_1	QC	0.00118779	0.00967471	0.0141343	0.000449841	0.00248394	0.0117079	0.00252206	0.000960131	0.00121112	0.0026507	0.0011392	0.000498403	0.00220414	0.000717688	0.00173243	0.0567706	0.0376382	0.00246752	0.0392005	0.00143344	0.00248838	0.000119075	0.069648	0.0123691	0.000973496	0.000385438	0.00706512	0.00083122	0.00038354	0.000124181	0.00211235	0.000203963	0.000216171	0.10823	0.00642971	0.00198516	0.000725528	0.000166677
QC_2	QC	0.0013505	0.00966993	0.0150449	0.000173591	0.00151165	0.0120563	0.00171333	0.000269968	0.000991269	0.00212699	0.000711641	0.000892757	0.00188974	0.000627411	0.00169124	0.0561517	0.0394269	0.0026761	0.0396377	0.00163982	0.00335815	0.000432239	0.0753399	0.0116263	0.000659628	0.000279564	0.00755774	0.00118952	0.00155076	0.000308417	0.00171395	0.000398903	0.000108938	0.105793	0.00708474	0.00253705	0.000644801	0.000218397
QC_3	QC	0.00157576	0.00954347	0.0135484	0.000352451	0.00226829	0.0115045	0.00189487	0.00102745	0.000902521	0.00131081	0.000671333	0.00051345	0.00187206	0.000437316	0.00172428	0.0536936	0.0417477	0.00249179	0.0372665	0.000751914	0.00227622	0.000145495	0.0683436	0.00437846	0.000865997	8.23e-05	0.00720904	0.000489924	0.000929273	0.000388855	0.00156965	0.000282845	0.000111543	0.102705	0.00632606	0.00255481	0.000601457	0.000232443
QC_4	QC	0.00157016	0.00870673	0.011091	0.0001801	0.00215237	0.00909794	0.00172297	0.000599797	0.000858358	0.00164148	0.000453206	0.00140356	0.00169482	0.000843814	0.00129121	0.0516957	0.0386121	0.00255983	0.0364499	0.00123377	0.00258875	0.000211316	0.0704456	0.013676	0.000927329	0.000437195	0.00890738	0.00080308	0.000952946	0.000475414	0.00138256	0.000125508	0.000281105	0.107409	0.00800008	0.00224086	0.000537155	0.000183695
QC_5	QC	0.00106377	0.00947472	0.0121882	0.000486665	0.00229796	0.0100071	0.00271499	0.000249002	0.000848841	0.00118275	0.000718185	0.000689704	0.00208344	0.000354679	0.0014817	0.0521612	0.0376368	0.00243276	0.0379582	0.00131466	0.00256052	0.000525114	0.0751422	0.0146056	0.00124255	6.23e-05	0.0104899	0.000267324	0.000655962	0.000155493	0.00182812	7.88e-05	0.000102908	0.0961352	0.00768615	0.00229459	0.000550443	0.000144859
QC_6	QC	0.000850579	0.00827784	0.0116288	0.00011068	0.00230685	0.012348	0.00163066	0.000655041	0.000959809	0.00170763	0.000484504	0.00100106	0.001751	0.000600957	0.00133368	0.0514738	0.0423942	0.00203106	0.0344005	0.00115404	0.00229556	0.000381669	0.0722399	0.0108144	0.000392509	0.000362411	0.00838781	0.000317262	0.000626421	0.000235559	0.00120584	0.000314569	3.71e-05	0.0982138	0.00700236	0.00226607	0.000523085	0.000227983
QC_7	QC	0.00124949	0.00737408	0.013118	0.000353477	0.00195485	0.0105647	0.00209464	0.000351982	0.00134991	0.00215607	0.000880808	0.000686444	0.00177204	0.000388773	0.00138605	0.0483455	0.0391297	0.00195439	0.0336571	0.00135416	0.00264679	0.000225139	0.0664939	0.0111518	0.000573468	6.32e-05	0.00758754	0.000316587	0.00117092	0.00012727	0.00133554	5.59e-05	3.32e-05	0.10062	0.00675919	0.00232735	0.000404604	0.000153204
QC_8	QC	0.00118756	0.0106512	0.0118557	0.000133469	0.00266763	0.00979379	0.0018039	0.000623235	0.00138722	0.00141323	0.000520073	0.00075889	0.00178692	0.000175778	0.0010263	0.0470938	0.0352297	0.00203746	0.03287	0.00105992	0.00276606	8.33e-05	0.064852	0.0123872	0.000818486	0.000361386	0.00801472	0.000460108	0.00037771	0.000278725	0.00176718	0.000293327	0.000102534	0.10542	0.00663273	0.00226647	0.000405692	0.000144654
THESC_A1	THESC_A	6.69e-06	0.000128002	0.000139162	5.89e-05	0.000113479	9.38e-05	7.82e-06	0.000173687	3.33e-06	8.55e-05	0.00022058	1.4e-05	0.000274629	3.28e-05	0.000165784	0.0113649	0.000781745	8.26e-06	0.000203544	8.02e-05	5.55e-05	4.62e-05	1.98e-05	0.00010478	0.00010038	4.3e-05	0.000161356	1.05e-06	4.34e-06	1.67e-05	1.65e-05	3.65e-05	0.000198759	0.000837698	7.6e-05	7.28e-05	0.000230514	4.78e-06
THESC_A2	THESC_A	9.03e-05	0.00227994	0.000583157	0.000118457	0.000534588	0.00547414	0.000186602	4.54e-05	4.01e-05	0.000765943	0.000187307	2.21e-05	0.000547792	2.97e-05	0.000145439	0.0102864	0.0102891	0.000197429	0.00148862	9.65e-05	0.00105569	9.59e-05	0.00104126	0.000770023	0.000220421	0.00028151	7.02e-05	9.54e-05	0.00047197	5.89e-05	0.000499784	3.53e-05	0.00010595	0.00464071	5.99e-05	0.000224717	0.000161389	4.88e-06
THESC_A3	THESC_A	4.87e-06	0.000297594	2.86e-05	0.000157304	7.44e-05	0.000235196	3.67e-06	4.78e-05	4.61e-06	5.81e-06	8.34e-05	5.6e-06	0.000112782	4.47e-06	0.000219326	0.0109598	0.00558365	5.21e-05	0.000278633	4.43e-05	0.000117247	2.78e-05	9.51e-05	0.000162135	0.000352574	6.6e-05	4.83e-05	1.81e-05	2.94e-06	3.62e-06	0.000203186	4.44e-05	4.57e-05	0.00108948	0.000257056	5.92e-05	0.000193132	3.08e-06
THESC_H1	THESC_H	7.59e-05	0.000207671	6.9e-05	0.000116151	2.04e-05	0.000126474	4.23e-06	9.56e-05	6.61e-06	0.000142964	6.31e-05	1.53e-05	6.1e-05	3.19e-05	0.00034028	0.00563671	0.00176992	5.82e-05	0.000557083	0.000112863	0.000239392	6.95e-05	0.000229705	9.14e-05	0.000112974	5.65e-05	0.000187696	1.93e-05	3.26e-05	2.46e-05	3.67e-06	5.21e-05	8.97e-05	0.0030069	0.000243209	2.84e-05	0.000112031	4.45e-05
THESC_H2	THESC_H	1.05e-05	0.000134617	4.51e-05	0.000376631	0.000234026	0.00021208	3.42e-06	5.95e-05	9.72e-05	0.000156489	0.000201772	1.27e-06	6.76e-05	5.64e-06	0.000135129	0.00620933	0.00231252	9.27e-06	0.000368566	0.000103333	2.58e-05	0.000148718	0.000119545	0.000137059	0.000117687	0.000133859	3.23e-06	6.78e-06	-2.02e-07	3.41e-05	7.78e-05	4.94e-05	2.6e-05	0.00183171	0.000225219	7.68e-05	8.99e-05	2.27e-05
THESC_H3	THESC_H	2.64e-05	1.82e-05	0.00017555	0.000156625	0.000196712	0.000109009	1.2e-05	4.13e-05	2.7e-05	1.34e-05	7.62e-05	3.36e-06	8.84e-05	1.59e-05	7.77e-05	0.00523187	0.00632801	3.25e-05	0.000408316	8.03e-05	2.39e-05	6.74e-06	0.000128752	8.49e-05	0.000118223	7.01e-05	3.07e-05	7.98e-06	7.72e-05	4.89e-05	5.61e-05	4.22e-06	0.000155665	0.00153215	3.71e-05	4.47e-05	0.000128238	5.8e-06
THESC_U1	THESC_U	5.87e-05	0.00985429	0.00997917	6.49e-05	9e-05	0.000106678	0.000404499	4.9e-05	6.32e-05	0.00126644	5.92e-05	3.09e-06	0.00158778	6.24e-06	0.00107978	0.0309622	0.0274274	0.000803982	0.0238875	0.000628893	0.00018334	9.85e-05	0.00390009	0.00205973	0.000231201	7.01e-05	2.06e-05	0.00165642	8.44e-06	4.88e-05	0.00724851	0.000417157	7.23e-05	0.00672472	0.000271804	0.00157724	0.000138313	1.14e-05
THESC_U2	THESC_U	1.11e-05	0.0225431	0.0158458	0.000142852	2.99e-06	7.97e-05	5.74e-06	1.64e-06	3.08e-06	0.00131739	5.61e-05	4.35e-06	0.00166574	1.46e-06	0.00157965	0.0462083	0.0328406	8.7e-05	0.0354821	0.000988044	8.58e-05	4.7e-05	0.000722105	0.000248078	7.13e-05	4.22e-05	2.52e-05	0.00031707	1.18e-05	-6.41e-09	0.000688981	1.14e-06	1.14e-06	0.00345274	4.99e-05	8.54e-05	0.00019347	6.55e-05
THESC_U3	THESC_U	4.16e-06	0.0138765	0.0138685	3.78e-05	1.09e-05	6.14e-05	5.15e-06	3.71e-05	7.8e-05	0.00103137	5.38e-05	9.18e-06	0.0015539	2.8e-06	0.00113561	0.0479615	0.0351731	8.74e-07	0.0304287	0.00108509	2.97e-06	2.32e-05	0.000331473	1.36e-05	4.29e-05	7.86e-05	2.95e-07	3.5e-05	0.000107492	2.73e-06	2.19e-06	-4.8e-07	-4.8e-07	0.00382116	0.000538176	6.57e-05	7.13e-05	3.15e-05

## Sheet: CCM Nukleoside
Sample	Label	SAM	C	P	D	m3C	m5C	acp3U	m1A	m6A	AICAR	U	Cm	A	I	G	m5U	8-OH-G	X	Um	m1G	Gm	m1I	Im	mcm5U	m2G	ac4C	m227G	N6SAR	m6Am	MTA	m66A	t6A	i6A	ms2i6A
An3_A1	An3_A	0.730128	0.459223	0.036687	0.161361	0.0222021	0.0228164	0.826769	0.0584142	0.0584142	0.433063	0.15672	0.582714	0.0403537	0.0957958	0.0779476	0.00614273	1.26011	0.144999	1.13647	0.0687943	1.28109	0.0146568	0.845875	2.13547	0.0204636	1.27944	0.176995	1.61227	1.12473	0.723257	0.115726	1.39146	1.30551	0.0780371
An3_A2	An3_A	1.28066	0.0814666	0.00454813	0.182172	0.0137855	0.00210059	0.997973	0.0595548	0.0595548	0.366717	0.115749	0.622306	0.0228003	0.0530597	0.0465187	0.00156291	1.14053	0.105234	1.08347	0.0647071	1.05009	0.0154968	0.96353	1.59226	0.0129653	1.01223	0.232673	1.40054	1.37419	0.721975	0.0409352	1.02973	1.21216	0.221724
An3_A3	An3_A	1.26133	0.0842641	0.00749987	0.134167	0.0257468	0.00962193	1.06617	0.033166	0.033166	0.275578	0.0190329	0.337891	0.0319889	0.0277804	0.0314295	0.00488083	1.16365	0.098184	0.934992	0.0448932	0.864548	0.0267176	0.538255	2.18422	0.0142362	0.977084	0.0786085	1.41062	0.716744	0.691002	0.0872496	1.23373	1.44925	0.0778542
An3_H1	An3_H	2.29798	0.042907	0.0202659	0.0963023	0.0177369	0.00905369	1.03328	0.0310776	0.0310776	0.132268	0.00958268	0.394181	0.0656907	0.498934	0.112836	0.00571602	1.18514	0.0760242	1.0585	0.0733534	1.01626	0.00773133	0.814221	0.0233385	0.0115071	0.863989	0.134688	1.72249	0.665491	1.44946	0.0294894	1.28067	1.31625	0.140817
An3_H2	An3_H	2.37256	0.0589929	0.0461099	0.141412	0.0260138	0.00618771	1.19058	0.0410278	0.0410278	0.208907	0.0624086	0.521096	0.0562263	0.520393	0.099464	0.00858352	1.25213	0.0693489	1.22613	0.074525	0.850753	0.0294512	0.757918	0.0120508	0.00339079	0.83195	0.152271	1.52126	1.00926	1.43452	0.101109	1.08939	1.29886	0.172096
An3_H3	An3_H	2.39906	0.0543982	0.0140672	0.158795	0.0177152	0.00522217	1.16656	0.0212886	0.0212886	0.279558	0.0129764	0.513613	0.0555916	0.506825	0.114518	0.00214082	1.14428	0.0755209	1.16466	0.0596685	0.890546	0.0240171	0.838875	0.0464018	0.00943853	0.823201	0.149254	1.79313	0.952637	1.53532	0.0538751	1.19521	1.24258	0.149499
An3_U1	An3_U	0.914206	0.0918339	0.0108418	0.158661	0.0173637	0.0198274	1.05539	0.0338558	0.0332465	1.17844	0.0463323	1.28159	0.0281784	0.134966	0.082451	0.00377234	1.19504	0.0248773	1.47173	0.0633945	1.58058	0.0481753	1.42174	0.0298099	0.0110816	1.0828	0.331211	1.67841	2.03108	0.851798	0.0721912	1.29655	0.760116	0.181138
An3_U2	An3_U	1.61168	0.0872534	0.0586462	0.20608	0.0681508	0.0082579	1.29673	0.0493452	0.0493452	1.4838	0.0128528	1.67672	0.0224055	0.104109	0.0962672	0.00334034	1.69853	0.0945863	2.17527	0.115769	2.05818	0.194962	1.78929	0.0182687	0.00468864	1.42352	0.390068	2.41412	2.73586	1.11597	0.0443282	1.75731	0.857707	0.481919
An3_U3	An3_U	1.64018	0.104356	0.0126113	0.168974	0.00810347	0.0580066	1.16004	0.0682384	0.0682384	1.0332	0.0259925	1.5043	0.0342663	0.178502	0.0674854	0.0381109	1.60406	0.039405	2.21515	0.0879514	1.91714	0.145084	1.70768	0.0252076	0.0155082	1.14931	0.543945	2.10882	2.49952	1.11354	0.0218087	1.63089	0.909355	0.314061
EFE_A1	EFE_A	6.8552	0.0192188	0.0319373	0.0972765	0.00368033	0.0111297	0.99484	0.265272	0.265272	0.0509181	0.0192763	0.104884	0.055293	0.171967	0.112695	0.00512385	1.09683	0.227637	1.44354	0.063342	1.2555	0.103056	0.955351	1.64851	0.0205626	1.07653	0.117515	1.37428	0.295374	3.44668	0.163331	1.31096	2.38586	0.308264
EFE_A2	EFE_A	9.15251	0.0451566	0.0262535	0.150086	0.00626487	0.0040822	1.43781	0.405766	0.405766	0.0604993	0.349358	0.116686	0.0484649	0.0561834	0.0827134	0.00957556	1.25947	0.181112	2.38565	0.0858277	1.38764	0.0582104	1.28449	1.38693	0.00200448	1.38365	0.184399	1.53284	0.398847	4.39306	0.237151	1.41183	3.14974	0.547591
EFE_A3	EFE_A	3.66475	0.0121593	0.0173929	0.136904	0.021465	0.00591456	1.20632	0.127423	0.127423	0.0340755	0.10667	0.086746	0.055249	0.0861512	0.057164	0.00271205	1.11251	0.255139	1.64761	0.0510747	1.10007	0.0116089	1.11283	1.27361	0.00556912	0.802691	0.145144	1.39958	0.437471	1.65087	0.0341164	1.08607	2.15531	0.152345
EFE_H1	EFE_H	9.37565	0.0122797	0.0117019	0.106676	0.0259469	0.00275132	1.15896	0.365295	0.365295	0.0107724	0.177106	0.106744	0.0736874	0.217109	0.0716723	0.00154745	1.03254	0.229128	2.13452	0.0429596	1.32954	0.0253208	1.15351	0.0137939	0.00985982	0.765191	0.14044	1.15763	0.407414	3.58848	0.113371	1.01963	2.32992	0.183409
EFE_H2	EFE_H	6.07826	0.0172928	0.0226663	0.152464	0.0207617	0.00333895	1.24436	0.278012	0.278012	0.0281596	0.060304	0.145218	0.0554869	0.0612347	0.0456368	0.0162516	1.27838	0.123286	2.56885	0.049482	1.47418	0.028564	1.43965	0.0252163	0.000857584	0.936838	0.254385	1.4652	0.44733	2.34516	0.106786	1.35602	2.88804	0.227254
EFE_H3	EFE_H	9.13247	0.0142519	0.0093399	0.12901	0.0413408	0.0097518	1.19419	0.264933	0.264933	0.0347528	0.0270538	0.104706	0.0845854	0.174668	0.0520431	0.00397674	1.17365	0.107506	1.8781	0.0725369	1.54526	0.0627992	1.29198	0.00921093	0.00869348	0.864767	0.184205	1.444	0.29356	3.19167	0.128343	1.25754	2.39523	0.282445
EFE_U1	EFE_U	1.66601	0.0172984	0.0170356	0.0794022	0.0116525	0.00192288	0.930565	0.0449112	0.0449112	0.102785	0.0293615	0.246058	0.0379085	0.0466566	0.00182411	0.00435799	0.984337	0.0779208	2.3856	0.081619	2.09231	0.0133106	1.80017	0.0203878	0.0020272	0.869073	0.247368	1.30544	0.872287	1.05388	0.0275626	1.27942	1.52936	0.0737784
EFE_U2	EFE_U	2.7965	0.0283176	0.0167846	0.102881	0.000618673	0.0130608	1.25063	0.0940303	0.0940303	0.106835	0.183822	0.293542	0.0398905	0.0394892	0.0225571	0.00611854	0.986953	0.0862032	3.2917	0.0382233	1.99802	0.0179858	2.26913	0.0491976	0.00696908	0.979304	0.224546	1.30725	1.09385	1.2443	0.0889474	1.17211	1.89111	0.170831
EFE_U3	EFE_U	1.67433	0.0230884	0.00760464	0.0534563	0.011487	0.0029589	0.839749	0.0664101	0.0664101	0.115435	0.127206	0.230074	0.0290675	0.0388063	0.0145479	0.00253529	0.918294	0.102596	2.6337	0.0508636	1.65857	0.0151268	1.72546	0.111831	0.00491513	0.794147	0.213866	1.13889	1.01481	1.06902	0.109078	1.0521	1.5551	0.141926
Hec_A1	Hec_A	0.0856571	0.807027	3.44391	0.245095	6.82536	6.82536	1.53993	3.68882	3.68882	2.67353	0.67948	2.45495	0.0269739	0.0517102	0.990191	4.70151	1.29336	4.71988	1.33603	3.63065	2.19487	2.51757	1.93553	22.0315	3.40157	1.65398	2.96022	0.357291	1.43491	0.27225	4.22273	0.885429	2.27329	3.51129
Hec_A2	Hec_A	0.36616	0.871732	4.6579	0.434288	2.18238	2.18238	1.68393	5.32644	5.32644	2.55705	0.935052	3.13254	0.0417505	0.0731277	1.10021	0.00177117	1.75263	6.36818	1.84007	4.12227	2.81293	2.45173	2.2585	25.7246	4.41809	2.02783	4.07743	0.406838	1.94509	0.33778	5.67904	1.51912	3.24197	4.41872
Hec_A3	Hec_A	1.075	8.19155	3.95835	14.2804	1.16357	1.16357	2.24779	1.59173	1.59173	2.29555	5.26505	1.46337	10.7307	1.80887	1.29623	3.30423	2.12	4.55267	0.764344	2.35321	0.888107	2.12503	0.503261	59.6114	2.72248	0.819397	2.51299	0.655911	0.838945	0.920608	7.38875	1.44908	48.0914	2.12228
Hec_H1	Hec_H	0.166978	1.45909	4.05479	0.281553	2.42052	2.42052	1.98307	4.62247	4.62247	2.33452	1.21173	3.32509	0.0299353	0.0314962	1.80202	5.54876	1.55804	6.81659	1.91362	5.09198	3.696	7.4211	2.40862	0.602829	5.53487	1.92465	4.57936	0.625665	2.14206	0.334059	5.15068	1.53611	3.06982	6.16071
Hec_H2	Hec_H	0.201585	1.12529	3.45238	0.227499	2.02253	2.02253	1.65595	3.94446	3.94446	2.15084	1.33422	2.59647	0.0257474	0.0199297	0.903941	5.04163	1.26509	5.78859	1.44475	3.92445	2.85125	6.24398	1.91739	0.832208	4.41639	1.49054	3.60676	0.470082	2.03412	0.304721	4.1657	1.25167	2.51627	4.38557
Hec_H3	Hec_H	0.213559	1.50144	4.91007	0.285419	2.51185	2.51185	1.72528	5.18871	5.18871	2.3809	1.54922	3.09231	0.0746889	0.0371345	0.469141	-0.0107076	1.64512	6.84774	1.71685	4.34043	3.15276	6.47253	2.16422	3.49602	5.15689	1.76594	4.39601	0.597056	2.1502	0.350907	4.7441	1.47982	3.33893	5.99851
Hec_U1	Hec_U	0.395907	0.981036	4.60083	0.251501	10.5689	10.5689	2.41577	5.13407	5.13407	2.18067	1.09013	3.89575	0.0413495	0.0361402	0.442706	6.53384	1.51848	7.91723	2.20632	6.4147	4.83854	8.56171	3.32956	0.566135	6.21273	2.00088	4.11731	0.542741	2.63188	0.654577	6.15368	1.38357	3.45451	6.21571
Hec_U2	Hec_U	0.256117	1.12048	5.13983	0.286472	2.66722	2.66722	1.75319	5.8313	5.8313	2.64813	1.39718	4.1373	0.043338	0.0408238	0.163609	7.71772	1.47116	8.61492	2.43852	6.12538	4.82059	8.30569	3.18981	0.320134	6.18245	2.19055	4.72948	0.615565	2.8454	0.652416	6.42478	1.57348	3.76894	5.59688
Hec_U3	Hec_U	0.361026	0.968213	4.81667	0.264395	2.43153	2.43153	1.68223	5.43088	5.43088	2.31175	1.09209	3.6391	0.0345616	0.0405313	0.623742	7.73093	1.41509	7.01354	2.19885	5.08773	4.05004	6.96273	2.75002	2.04777	5.24012	1.7691	4.1823	0.62902	2.46966	0.578496	5.91998	1.62429	3.41437	5.05539
MFE_A1	MFE_A	0.16998	2.61342	1.63043	0.356557	1.79158	1.79158	1.07033	1.41386	1.41386	0.049722	1.40869	0.673696	0.01082	0.766115	0.310377	0.924147	0.828792	1.39302	0.270118	1.5321	0.420836	2.3152	0.32942	1.59824	2.28556	0.82735	1.12134	0.305222	0.660209	0.144228	0.0454893	0.79042	0.552956	0.409854
MFE_A2	MFE_A	0.174844	2.91708	2.04332	0.481045	2.49648	2.49648	1.22441	2.12122	2.12122	0.572985	2.10067	1.10316	0.0164418	0.905312	0.365177	1.42762	1.11307	1.63007	0.453149	2.39716	0.509786	3.01404	0.468403	1.47546	2.30456	1.13711	1.89531	0.42858	0.708068	0.20074	0.0227934	1.04641	0.78257	0.686241
MFE_A3	MFE_A	0.0121632	2.16208	1.9318	0.39098	1.83983	1.83983	1.17805	1.67212	1.67212	0.0497076	1.90284	0.787378	0.0141472	0.708554	0.320522	1.26789	0.928046	1.77812	0.263744	1.83323	0.549996	2.06727	0.394425	1.53489	2.63503	1.01247	1.44321	0.338205	0.703927	0.194028	0.121332	0.876637	0.54938	0.47121
MFE_H1	MFE_H	0.0648845	1.48842	2.59852	0.504659	2.53803	2.53803	1.11694	2.41261	2.41261	4.03526	1.34546	1.31315	0.0167692	0.540261	0.309811	1.25309	0.747758	2.27641	0.521666	2.89467	0.72591	5.96974	0.585569	0.0326709	2.93871	1.13905	1.90541	0.407747	1.29638	0.350062	0.047629	1.06068	0.318833	0.964321
MFE_H2	MFE_H	0.0936183	1.49742	2.21273	0.542952	2.72223	2.72223	1.36062	2.57577	2.57577	4.61874	1.21463	1.49137	0.0190139	0.535092	0.343411	1.3058	0.818238	2.52271	0.578939	3.31212	0.778494	6.47244	0.677075	0.104327	3.32382	0.930071	2.16776	0.531055	1.1677	0.36624	0.0896264	1.15583	0.311575	1.09307
MFE_H3	MFE_H	0.0525753	1.12393	1.77562	0.485272	2.02654	2.02654	0.885017	1.96458	1.96458	3.02188	1.00623	0.982253	0.0149827	0.48347	0.289079	1.04978	0.721535	2.22744	0.441322	2.28652	0.6943	4.07638	0.529252	0.0427752	2.66399	0.934919	1.55233	0.377769	0.979503	0.276283	0.0444319	0.949312	0.266538	0.940102
MFE_U1	MFE_U	0.213784	1.44878	2.01801	0.493354	2.05678	2.05678	0.679161	1.8778	1.8778	2.70055	1.75633	0.987401	0.018354	0.437925	0.224886	1.18149	0.718685	2.17677	0.409249	2.16866	0.638446	4.45931	0.550804	0.0154575	2.49535	0.856604	1.70832	0.366707	0.797633	0.211958	0.0125836	0.961773	0.240696	0.533488
MFE_U2	MFE_U	0.123948	1.70469	2.15882	0.587064	2.44443	2.44443	0.953736	2.34669	2.34669	2.98063	1.27273	1.35394	0.0136723	0.452835	0.25479	1.40011	0.887722	2.31682	0.524672	2.66067	0.817711	4.92633	0.676718	0.0254931	3.17538	1.06642	1.90903	0.412586	1.184	0.245216	0.0850793	1.08626	0.287395	0.7948
MFE_U3	MFE_U	0.209774	2.04463	2.71008	0.591118	2.86691	2.86691	0.959238	2.95666	2.95666	3.84657	1.882	1.63991	0.0247819	0.530917	0.27592	1.73397	0.986174	2.36104	0.60752	3.52916	0.852717	6.51001	0.706196	0.024628	3.22682	1.00554	2.48364	0.437944	1.49886	0.356598	0.0376584	1.13055	0.0283569	1.07202
QC_1	QC	1.31462	0.855133	0.870065	0.998321	0.874131	0.874131	1.07576	0.854055	0.854055	0.784615	1.03706	0.970551	1.19044	1.16695	1.16579	0.971096	0.9975	1.04281	0.869545	0.888412	1.21629	0.930227	0.963706	1.16097	1.10914	0.88426	0.822021	1.14157	0.956269	0.999682	0.865693	1.02328	1.27053	0.711883
QC_2	QC	0.705113	0.83894	0.824292	1.00782	0.981456	0.981456	1.13596	0.868895	0.868895	0.906446	0.543506	0.867434	0.982547	1.02758	0.965904	0.875146	0.991389	1.0731	0.911745	0.868033	0.970537	0.998339	0.89917	0.914246	1.03309	1.03306	0.763434	0.964454	0.978706	0.905223	0.678153	1.06384	1.16862	0.89293
QC_3	QC	1.24363	0.934009	0.920411	0.999784	0.988192	0.988192	1.16957	0.929956	0.929956	0.8897	0.857126	0.95966	0.989925	0.966333	1.02717	1.00838	1.04625	0.990634	1.00984	1.05179	0.995372	1.03781	0.980233	0.94979	1.00063	1.00713	0.950458	1.10427	0.975037	0.97647	0.847137	1.04848	1.11059	0.90969
QC_4	QC	0.792413	1.00881	0.962182	1.01436	0.941735	0.941735	0.777162	1.03546	1.03546	0.947268	0.88882	0.966308	0.95307	0.990376	0.96309	1.01855	0.918002	1.02791	1.10655	0.92873	0.963402	0.95923	0.967952	0.723136	0.864271	0.967545	1.02727	1.03942	1.02724	0.971637	1.06473	1.02959	1.02763	1.13945
QC_5	QC	0.943437	1.13592	1.21715	1.04766	1.08089	1.08089	1.05094	1.1376	1.1376	1.35015	1.39182	1.08275	0.980086	1.00141	0.989581	1.07046	1.00956	1.00134	1.14872	1.06152	0.952143	0.976143	1.03236	1.01631	1.07071	0.928433	1.34894	0.908576	1.05599	1.02016	1.09859	0.995388	0.939218	1.1822
QC_6	QC	1.12368	1.11202	1.04522	0.941079	1.004	1.004	0.952798	1.1134	1.1134	0.990432	1.22018	1.09402	0.980011	0.898297	0.91217	0.974687	0.961645	0.867883	0.959405	1.05298	0.929214	1.17148	1.04946	1.12196	0.977754	1.14719	0.969357	0.852631	0.973036	1.08774	1.11106	0.913637	0.790545	0.88374
QC_7	QC	0.877107	1.11517	1.16068	0.990974	1.1296	1.1296	0.837814	1.06063	1.06063	1.13139	1.06149	1.05927	0.923925	0.949061	0.976294	1.08169	1.07566	0.996319	0.994201	1.14854	0.97304	0.92677	1.10713	1.11358	0.944405	1.03238	1.11852	0.989083	1.03372	1.03909	1.33464	0.925775	0.692873	1.28011
THESC_A1	THESC_A	0.288086	0.307391	0.00745269	6.5589	0.0207357	0.0723153	0.854947	0.0174632	0.0174632	0.784217	0.480461	0.314034	3.46568	1.39859	3.17574	0.001508	0.739735	1.06742	0.121463	0.176134	0.114993	0.0592663	0.0694111	3.03162	0.0924939	0.42793	0.247614	0.552385	0.172662	0.871502	0.396063	0.6226	2.68438	0.139844
THESC_A2	THESC_A	0.317602	0.0291481	0.0138415	0.298148	0.0149305	0.0117971	0.772552	0.00838962	0.00838962	3.01553	0.0344495	0.235326	0.0555037	0.108019	0.0600524	0.00475079	0.847992	0.131283	0.379207	0.0248322	0.230458	0.00634548	0.168064	3.13292	0.00219867	0.57801	0.0482351	1.56792	0.304225	0.349011	0.0416945	0.797872	0.728575	0.0551983
THESC_A3	THESC_A	0.122589	0.238399	0.0190176	7.18657	0.0197182	0.0989646	0.902594	0.00434111	0.00434111	0.367148	0.260331	0.301512	2.70858	0.442624	1.7219	0.00501669	0.359317	1.12523	0.189034	0.111288	0.091107	0.0119394	0.076735	3.12126	0.0346207	0.318795	0.235636	0.627742	0.123424	1.00466	0.266808	0.674505	3.38064	0.154086
THESC_H1	THESC_H	0.137706	0.16307	0.0137943	0.234595	0.00556735	0.00171711	0.752471	0.00215748	0.00215748	2.61114	0.46822	0.302672	0.050461	0.574046	0.80363	0.124399	0.651313	0.423977	0.288353	0.0220976	0.269668	0.0492963	0.245556	0.0139739	0.00105547	0.422374	0.0476417	1.84447	0.372643	0.518984	0.0927649	0.673046	0.303945	0.0389361
THESC_H2	THESC_H	0.225615	0.159826	0.0195168	0.184251	0.0139423	0.00444159	0.581366	0.00250034	0.00250034	2.20183	0.358653	0.368845	0.0584276	0.496782	0.69168	0.00485055	0.670611	0.424848	0.350322	0.0363708	0.260636	0.0227897	0.253595	0.000826845	0.00180426	0.550064	0.00332926	1.93993	0.360173	0.564627	0.21681	0.728239	0.320358	0.128962
THESC_H3	THESC_H	0.0720507	0.176583	0.0198762	0.211885	0.004934	0.00334799	0.616556	0.00380935	0.00380904	2.55599	0.224931	0.295955	0.0489248	0.434842	0.579927	0.00868397	0.669057	0.259642	0.303774	0.0487974	0.265629	0.00770092	0.226304	0.0300269	0.00339824	0.428628	0.00292498	1.76796	0.296542	0.525621	0.143924	0.593046	0.017914	0.147016
THESC_U1	THESC_U	0.192457	0.0552043	0.0226341	0.179812	0.0172854	0.00185802	0.00185802	0.0167342	0.0167342	0.00215748	0.364913	0.247389	0.0442728	0.988513	0.777184	0.10408	0.00500425	0.186517	0.282133	0.0373997	0.235402	0.0104115	0.197236	0.0024018	0.0106685	0.00364133	0.0747325	1.48429	0.298179	0.00490529	0.0846501	0.00602282	0.250105	0.083065
THESC_U2	THESC_U	0.175335	0.0471711	0.016065	0.156019	0.0156635	0.00565733	0.00565733	0.00111832	0.00111832	0.00380935	0.267488	0.259077	0.0500072	0.535608	0.52962	0.0376582	0.00530389	0.221709	0.261396	0.0199439	0.189993	0.0100357	0.176342	0.00356424	0.00767998	0.00398164	0.00503338	1.39189	0.291863	0.00500651	0.0996235	0.00482238	0.236433	0.0301475
THESC_U3	THESC_U	0.132107	0.0527889	0.00977228	0.18176	0.0213093	0.0213093	0.0213093	0.0041355	0.0041355	0.00111832	0.318417	0.390102	0.0792202	0.636267	0.702134	0.00481247	0.00829703	0.296547	0.33499	0.0150983	0.334359	0.0172267	0.26186	0.0103891	0.0337011	0.00201234	0.0425597	2.30315	0.394245	0.00470284	0.0629024	0.00854916	0.311782	0.0910613

## Sheet: CCM GC
Compund	AN3_A1	AN3_A2	AN3_A3	AN3_H1	AN3_H2	AN3_H3	AN3_U1	AN3_U2	AN3_U3	EFE_A1	EFE_A2	EFE_A3	EFE_H1	EFE_H2	EFE_H3	EFE_U1	EFE_U2	EFE_U3	HEC_A1	HEC_A2	HEC_A3	HEC_H1	HEC_H2	HEC_H3	HEC_U1	HEC_U2	HEC_U3	MFE_A1	MFE_A2	MFE_A3	MFE_H1	MFE_H2	MFE_H3	MFE_U1	MFE_U2	MFE_U3	MEDIUM_Lactate_1	MEDIUM_Lactate_2	MEDIUM_Lactate_3	QC_1	QC_2	QC_3	QC_4	QC_5	QC_6	QC_7	THESC_A1	THESC_A2	THESC_A3
Label	Subtype 1 LA	Subtype 1 LA	Subtype 1 LA	Subtype 1 HX	Subtype 1 HX	Subtype 1 HX	Subtype 1	Subtype 1	Subtype 1	Subtype 1 LA	Subtype 1 LA	Subtype 1 LA	Subtype 1 HX	Subtype 1 HX	Subtype 1 HX	Subtype 1	Subtype 1	Subtype 1	Subtype 2 LA	Subtype 2 LA	Subtype 2 LA	Subtype 2 HX	Subtype 2 HX	Subtype 2 HX	Subtype 2	Subtype 2	Subtype 2	Subtype 2 LA	Subtype 2 LA	Subtype 2 LA	Subtype 2 HX	Subtype 2 HX	Subtype 2 HX	Subtype 2	Subtype 2	Subtype 2	MEDIUM_Lactate	MEDIUM_Lactate	MEDIUM_Lactate	QC	QC	QC	QC	QC	QC	QC	Control LA	Control LA	Control LA
2-Aminoadipic acid	0	0	0	0	0	0	0	0.0233474	0.0113326	0	0	0	0	0	0	0	0	0	0	0	0	0	0	0	0	0	0	0	0	0.0190489	0.00829918	0.0223827	0.0310756	0.0110461	0.0541289	0.0360593	0	0	0	0	0	0	0	0	0	0	0	0	0
3-Hydroxybenzoic acid	0	0	0	0	0	0	0	0	0	0	0	0	0	0	0	0	0	0	0	0	0	0	0	0	0	0	0	0	0	0	0	0	0	0	0.00310231	0.00148365	0	0	0	0	0	0	0	0	0	0	0	0	0
3-Methyl-2-oxobutanoic acid	0.0153045	0	0	0	0	0	0.0395132	0.0469261	0.0406694	0.0264456	0.0293202	0.0307548	0.0395132	0.0356162	0.0277733	0.0677881	0.0705263	0.0739917	0	0.0063235	0	0.0211949	0.00899272	0	0	0	0	0	0.00573997	0	0.0243417	0	0.00668708	0.0230833	0.0274453	0.223358	0	0	0	0.0149501	0.0120557	0.0191854	0.0138806	0.0189672	0.0113333	0	0	0	0
3-Methyl-2-oxopentanoic-acid	0.136494	0.0406694	0.0965635	0	0	0	0.241429	0.277845	0.227879	0.132629	0.171911	0.141589	0.16728	0.166163	0.150059	0.226727	0.257481	0.264217	0.0431156	0.0459994	0.0848763	0.0987126	0.0785549	0	0	0	0.0355009	0.118866	0.112298	0.160918	0.195377	0.130116	0.111801	0.130116	0.176674	0.144451	0	0	0	0.0991741	0.132021	0.139435	0.124939	0.104862	0.104775	0.0698051	0	0.0424303	0.045258
3-Phenyllactic acid	0	0	0.00640243	0	0	0	0	0	0	0.0169856	0.0216487	0.0144369	0	0	0	0.0356922	0.0335533	0	0	0	0.0241719	0	0	0	0	0	0	0	0	0	0	0	0	0	0	0	0.0346851	0.0384301	0.0354397	0	0	0	0	0	0	0	0	0	0
Alanine	6.39794	9.68466	4.42374	4.63366	3.82254	0.0102252	8.10718	9.66207	7.35201	3.71808	7.26012	3.96492	5.79188	4.61362	6.05091	6.19868	7.20405	6.47365	5.58787	6.55374	6.68374	9.26597	5.88163	1.23085	5.62639	5.87642	6.30793	3.84982	3.52307	5.07186	7.26441	3.74169	5.21294	9.26597	7.7928	11.7468	0.411879	0.266227	0.300516	10.3722	3.60714	3.7412	4.5251	3.51799	6.30351	10.1974	0.634213	2.15703	0.861159
Allantoin	0	0	0	0	0	0	0	0.0167765	0	0	0	0	0	0	0	0	0	0	0	0	0	0	0	0	0	0	0	0	0	0	0	0	0	0	0	0	0	0	0	0	0	0	0	0	0	0	0	0	0
Aminomalonic acid	0.00840971	0	0.00554316	0.0160901	0.00492221	0	0.0230916	0.0534439	0.00609098	0.0039698	0.00781148	0.00422806	0.0235095	0.011997	0.00517359	0.0110052	0.0145538	0.013318	0.0186409	0.0201666	0.0566884	0.0158706	0.0139908	0.00318908	0.00796312	0.0123587	0.01817	0.0162562	0.0153065	0.024542	0.0393959	0.00397563	0.00592567	0.0223285	0.0249068	0.00889479	0.0161518	0.0158099	0.00241081	0.00404779	0.0238525	0.0294047	0.00582359	0.0360277	0.0404413	0	0.013069	0.0210408	0.0141045
Arabinonic acid	0	0	0	0.00149933	0	0	0	0	0.00405195	0	0	0	0	0	0	0	0	0	0	0	0	0	0	0	0	0.00276531	0.00294182	0	0	0	0	0	0	0	0	0	0	0	0.00109827	0	0	0	0	0	0.00261149	0	0	0	0
Asparagine	0	0	0	0	0	0	0	0	0	0	0	0	0	0	0	0	0	0	0.0894669	0	0.339747	0	0.0925536	0	0	0	0	0.164503	0.155195	0.125383	0.166308	0.0991634	0.0328193	0	0	0	0.221573	0.316984	0.241594	0.137581	0.0944332	0.0644445	0.0345221	0	0	0	0.073207	0.0789642	0.100303
Citrulline	0.262788	0.0516306	0.114967	0	0	0	0.0966723	0.204713	0.0757576	0.0755681	0.142956	0.0652205	0.109297	0.0596004	0.104537	0.152316	0.153565	0.110139	0.0495691	0.0775768	0.317183	0.151825	0.0831263	0.043636	0.0852652	0.0620907	0.0691453	0.144124	0.112147	0.227753	0.136748	0.0755862	0.138528	0.149278	0.260698	0.155225	0.059628	0.195315	0.142101	0.0979557	0.0727574	0.0695441	0.079589	0.0594418	0.202042	0.0619161	0.107145	0.0687076	0
Creatinine/Creatine	0.00638682	0	0.000529492	0	0	0	0	0	0	0.00682329	0.00656062	0.00509409	0.00504974	0	0.00602301	0	0	0.00286681	0.00322258	0	0.00525157	0	0.00377152	0	0.000767182	0.00328034	0	0.00443581	0.003894	0.00438517	0.00577172	0	0	0	0	0	0.0050068	0	0.00379602	0	0.00386986	0	0	0.00539658	0	0.00141941	0	0	0
Cysteine	0.315648	0.113483	0.187433	0.21799	0.155133	0.604606	0.245477	0.662381	0.176939	0.227823	0.336088	0.19321	0.316296	0.19553	0.237055	0.329469	0.393589	0.407143	0.135432	0.107856	0.319297	0.39048	0.213359	0.135115	0.202004	0.19258	0.129184	0.197955	0.149873	0.206529	0.465845	0.152685	0.20021	0.223358	0.315789	0.350133	0.10285	0.121477	0.123259	0.281836	0.270617	0.27269	0.26533	0.251632	0.262339	0.274078	0.129469	0.33102	0.191033
Cystine	1.50628	0.550326	0.761979	0.130529	0.118011	0.149487	0.461033	2.02196	0.267737	0	0.329995	0.0122221	0.112904	0.0647791	0.120677	0.126867	0.122684	0.128307	0.201729	0.0855325	1.445	0.538919	0.261656	0.18968	0.0685227	0.120189	0.0668058	0.65967	0.564127	1.10014	1.63532	0.464593	0.576526	0.515867	1.17742	1.25375	0.924497	0.796444	0.959162	0.331256	0.339587	0.506683	0.473084	0.548073	0.375404	0.625401	0.329531	0.3625	0.637048
Dodecanoic acid	0.0419671	0.0135424	0.0432426	0.0433754	0.0658898	0	0.0823428	0.1724	0.0692787	0.0341789	0.0588178	0.0310781	0.0834791	0.0344807	0.0286291	0.0483246	0.106796	0.0624879	0.0533285	0.0434042	0.0486617	0.0839436	0.0717954	0.0317316	0.0722785	0.0952502	0.117263	0.0698652	0.0451883	0.0349043	0.0569834	0.0720732	0.04774	0.0486888	0.117299	0.0675655	0.0638098	0.0374375	0.0349761	0.0884692	0.0707829	0.053148	0.0518295	0.0525572	0.0646155	0.052932	0.09194	0.0651223	0.0492262
Erythronic acid	0.124265	0.0573693	0.0970294	0.0859773	0.0668389	0.111823	0.103327	0.221224	0.0896265	0.0690807	0.123369	0.0828382	0.0992386	0.079154	0.0818553	0.111021	0.0997298	0.104246	0.0829315	0.0544184	0.132462	0.129593	0.121054	0.0519593	0.0999752	0.106185	0.096061	0.0980737	0.0903815	0.107155	0.104007	0.0683777	0.0852616	0.107097	0.132639	0.0846573	0.338636	0.378062	0.37639	0.0812961	0.0965925	0.0897988	0.107797	0.100008	0.100218	0.0786723	0.100941	0.0749471	0.149204
Fructose	7.5148	4.39961	6.86578	5.58329	5.01239	9.44642	7.35201	13.4828	6.00392	6.41405	7.67979	5.9855	6.81035	5.14135	6.299	6.91216	7.67904	7.74365	5.75479	4.68223	7.34373	7.97997	5.95791	4.38985	6.28831	5.90723	5.50418	5.0433	4.96376	6.09982	7.20918	3.75598	4.56417	5.57651	7.01189	5.49798	5.21205	5.69975	4.69888	6.34551	5.57371	5.72499	5.84204	5.31013	6.25306	5.51899	3.37869	4.9038	4.31571
Glutamine	8.85481	6.62823	7.07124	5.62012	5.32311	10.4193	7.38588	17.8963	6.20875	0.901596	1.62079	0.7729	0.668307	0.838389	0.914936	0	0	0	3.19643	2.22094	11.318	4.06444	3.57316	3.53981	2.02764	2.1633	1.30481	6.14644	5.92319	8.03357	12.7852	6.37392	6.99457	8.87356	9.1905	10.4384	0.294237	0.279259	0.299064	4.60757	3.67296	3.095	3.63961	3.80197	2.57608	3.69252	0.572392	1.02307	0.729284
Glycine	4.0962	2.48454	2.24096	1.69614	1.57501	6.34898	2.9729	4.94201	1.95009	1.58698	2.83424	1.34133	2.07058	1.6953	2.15497	2.00091	2.48245	2.36535	2.14723	2.09432	3.68574	4.74966	2.71061	3.75534	1.90893	1.99351	1.73068	2.02539	1.99553	2.99163	4.51927	1.53802	1.93819	2.30172	3.47604	4.94762	2.96181	2.07262	3.34524	3.91581	2.51886	2.63009	3.32496	2.83144	2.90115	3.95022	1.35801	2.73388	1.75776
Heptanoic acid	0.0156615	0	0	0.0345967	0.0208064	0.0166437	0.0205164	0.0075485	0.0209107	0.01282	0.0130196	0	0.0156683	0.00902959	0.0131778	0.00292164	0.0274599	0.0118564	0	0.0160074	0	0.0210358	0.0232606	0	0.0127151	0.0198014	0.0139455	0.0195037	0.0158573	0.0157193	0.0163556	0.0215434	0.0140376	0.0131861	0.0218576	0.0210109	0	0	0	0.0157961	0	0.0149093	0.0117462	0.0129928	0.0184289	0	0	0.0422968	0.0141417
Hexanoic acid	0.0142009	0.0327662	0.0200119	0.0492816	0.0242497	0.0476898	0.02441	0.0209496	0.0224889	0.0153416	0.0184535	0.00868573	0.0207564	0.0157286	0.0215637	0.0132129	0.037215	0.0142825	0.00724584	0.0253769	0.0149165	0.0231273	0.0293075	0.0184315	0.0129212	0.0265511	0.0132088	0.0290566	0.0285889	0.0284871	0.0203443	0.0211306	0.0132228	0.0152767	0.0197342	0.287508	0.021157	0.0213522	0.0160613	0.0315843	0.0094875	0.0131472	0.0119449	0.0142293	0.0319129	0.0278878	0.0240732	0.0939731	0.0228127
Histidine	0	0.063136	0.403502	0.255038	0.164747	0.784097	0.170054	1.46038	0.262099	0	0.286445	0	0.118085	0.0842309	0.077547	0.119026	0.129492	0.0901285	0	0	0.717508	0	0.288117	0.163451	0.170201	0	0	0.359766	0	0.487416	0.559443	0.216102	0.219973	0.533062	0.320028	0.229859	0.387997	0.399249	0.378242	0.48136	0	0.240303	0	0	0	0	0	0.0643738	0.220329
Hypoxanthine	0.0148989	0.00916174	0.0397053	0.0100904	0.0145657	0.0439978	0	0	0	0	0.022601	0	0	0	0	0	0	0	0	0	0.0499453	0	0	0	0	0	0	0.0400531	0.0318218	0.0431908	0.026963	0.0114635	0.0183575	0	0	0	0.0670416	0.0580585	0.0475828	0.0188082	0.00836882	0.0148453	0.0136334	0.0135524	0	0.0203448	0.0261606	0.0530531	0.0521643
Iminodiacetic acid	1.42069	0.666454	0	0	0.352623	0.617194	0.0418804	0	0.369856	0	0.674111	0	0.529689	0.254604	1.11743	0.556543	0.631988	0.427214	0.299148	0.898409	0.523435	1.80648	0.410383	0.345943	0.214296	0.470773	0.835875	0	0.143172	0.441233	0.641098	0.196136	0.876831	0.0308764	1.12413	1.50597	0.0375329	0	0	0	0.182862	0.40691	0.439844	0.599766	1.1062	1.10119	0.0221139	0.463278	0.0393786
Inosine	0	0	0	0	0	0	0	0	0	0	0	0	0	0	0	0	0	0	0	0	0	0	0	0	0	0	0	0	0	0	0	0	0	0	0	0	0	0	0	0	0	0	0	0	0	0	0	0	0
Isoleucine	2.36088	2.19971	1.81713	1.96565	1.32463	0.477095	2.08349	3.67776	1.33345	1.65912	2.09363	1.62214	1.4518	1.21805	1.44486	1.37109	1.53567	1.49525	1.29083	1.3397	2.89877	2.46923	1.49393	1.7837	1.3434	1.23391	1.1896	2.04306	2.00325	2.0768	3.01735	1.1626	1.68218	1.94268	2.4758	0.0591747	2.73452	2.05684	2.06181	0.845734	2.08903	2.15961	2.19395	1.97064	1.80041	0.316285	1.51151	2.24404	1.54375
Lactate	8.90639	6.42223	9.10891	8.22637	7.10056	12.3078	9.65709	11.9454	8.5176	9.09553	10.0977	8.61235	8.88253	8.14258	7.9659	8.07695	9.25716	9.26505	8.60152	8.11145	17.6414	11.0745	9.36236	8.27726	8.33311	8.28941	7.33584	8.4853	8.33853	9.58268	9.41779	5.72515	5.9243	7.01546	7.41858	7.33584	21.5582	22.4124	20.9835	10.1529	10.5331	10.6516	10.5068	10.5614	9.7289	0.867839	10.7149	7.26367	12.7592
Leucine	0.453939	2.69953	0.446834	0	0.268679	5.36523	0.149018	0.0408278	0.159887	0.0309982	0.276751	0	0.191356	0.165099	0.159413	0.153624	0.184107	0.125284	0.111307	0.0667784	0.275843	0.188896	0.170149	1.9156	0.0421629	0.156959	0.115912	0	0.0438951	0.396138	0.337248	0.195588	0.250304	0	0.234447	3.4238	0.538992	0.450649	0.403569	2.1213	0.0683611	0.183801	0.226436	0.272411	0.352295	2.37583	0.194225	0.325625	0.428092
Lysine	8.07894	3.68872	6.64955	5.36712	4.72789	10.2131	6.73742	15.1021	5.30379	5.17876	7.40759	4.61185	5.86202	4.46639	5.39894	6.02619	6.77436	6.68093	4.51809	4.24416	8.80243	8.48449	5.59287	3.52439	4.73525	4.98861	3.62187	6.44284	6.26893	7.50852	8.923	4.39191	5.52604	6.35173	7.73482	4.43398	6.09222	6.46098	6.56158	6.93087	6.76124	6.99683	6.98483	6.63553	6.23322	5.84344	4.31853	6.64546	5.47453
Mannitol	0	0	0	0	0	0	0	0	0	0	0	0.0645861	0	0	0	0	0	0	0.0643589	0.0534506	0.0876924	0	0.065538	0	0	0.0758597	0	0.0634378	0.0608092	0.0801718	0	0.0496663	0.0639882	0.0611756	0.0896886	0	0	0.0496091	0	0.0409354	0.0734751	0.0815587	0.0581202	0.0521921	0.0510526	0	0.0290812	0.112308	0.04717
Mannose	0.243817	0	0.519724	0.149893	0.12823	0	0.21763	12.2949	0.251527	0.0934327	0.377492	0.199433	0.0943241	0.0204847	0.0648389	0.13268	0.1245	0.199298	0.38318	0.233481	0.376695	0.238687	0.0951093	0	0.332449	0.554964	0.255698	0.426053	0.247197	0.893467	0.252148	0.2407	0.236107	0.478196	0.544872	0	0.082537	0.159892	0.170323	0	0.416504	0.426512	0.411336	0.393248	0.408118	0	0.11917	0.195622	0.141297
Methionine	0.72861	0.361366	0.706085	0.511595	0.426936	0.9272	0.550436	1.14237	0.431551	0.50554	0.739536	0.472724	0.544294	0.431899	0.475596	0.436791	0.472781	0.496037	0.39659	0.348547	0.9683	0.556841	0.399262	0.269822	0.302804	0.311703	0.225328	0.607697	0.596416	0.683729	0.900008	0.544159	0.472797	0.577956	0.752426	0.709235	0.886134	0.797548	0.873485	0.491652	0.600117	0.561823	0.506958	0.587525	0.574788	0.526285	0.442327	0.618961	0.556885
Methionine sulfoxide	0	0	0.00450911	0	0.00344116	0	0	0.00746169	0	0.00336995	0	0	0	0.00366204	0	0	0	0	0	0	0	0	0	0	0	0	0	0	0.00507723	0.00413126	0	0.00238668	0	0	0	0	0	0	0	0	0	0	0.00428783	0	0	0.00451255	0	0	0
Methylsuccinic acid	0.00576431	0	0.00425001	0.00346164	0.0030211	0	0.00174654	0.00403536	0	0.00632712	0.0101631	0.00675331	0.00477973	0.0108358	0.00503126	0.00312283	0.0105444	0.0042257	0.00823656	0.00591644	0.0082391	0.0078687	0.00871434	0.00307234	0.0128094	0.00597042	0.0105894	0.00441971	0.00134547	0.00353442	0.00350562	0.00217764	0.00290219	0.00300734	0.0112251	0	0.00331763	0	0.00299543	0.0049653	0.00613544	0.00877205	0.00851728	0.00633868	0.010956	0	0.00280405	0.00292512	0
myo-Inositol	7.23159	4.17769	5.22865	4.46196	3.84897	8.91314	6.07489	11.4815	4.64286	4.4408	6.52785	4.10298	4.56043	3.83219	4.35564	5.10001	5.78816	5.73024	4.25722	4.52214	6.40414	6.83549	4.66295	3.76501	4.10698	4.48517	3.50146	4.65741	4.49748	5.57603	6.96514	3.36428	4.24537	4.60499	6.1404	5.64246	4.95599	5.29628	4.81437	4.81424	4.74555	4.99367	5.09115	5.33719	5.48126	4.90591	2.76441	4.21654	3.79403
N-Carbamoyl-aspartic acid	0	0	0	0.00434879	0.00952498	0.0093041	0	0	0	0	0	0	0	0	0	0	0	0	0	0	0	0	0	0	0	0	0	0	0	0	0	0	0	0	0	0	0	0	0	0	0	0	0	0	0	0	0	0	0
Nicotinic acid	0.116574	0.0276334	0.0770562	0.06861	0.0515563	0.0807615	0.0658905	0.0628721	0.0636336	0.0606298	0.093092	0.0582227	0.0688453	0.054828	0.0672951	0.0613576	0.0647824	0.0636137	0	0	0	0	0	0	0	0	0	0	0	0	0	0	0	0	0	0	0	0	0	0.028816	0.0431662	0.0427037	0.0396313	0.0385711	0.044934	0.0234119	0.0379464	0.0580647	0.0490389
Nonanoic acid	0.445456	0.30882	0.635142	0.448659	0.784943	0.525879	0.968808	0.557159	0.77206	0.628721	0.703725	0.375784	0.645433	0.61124	0.693735	0.574933	0.739955	0.45707	0.314284	0.724722	0.495565	0.72511	0.691949	0.363613	0.613327	0.748324	0.543606	0.783473	0.482619	0.547161	0.526173	0.663857	0.549982	0.507087	0.551753	0.386395	0.421945	0.665923	0.501965	0.518726	0.534726	0.576887	0.71049	0.536091	0.664633	0.338649	0.682418	0.83839	0.857174
Octanoic acid	0.112954	0.0549333	0	0	0.0897845	0.245538	0.172884	0	0.118338	0.0345018	0.0287475	0	0.0409269	0.0219727	0.0453587	0.0679785	0.139345	0	0.0434934	0.0925034	0	0.117609	0.134046	0.0422905	0.0707628	0.0943094	0.0578704	0.193754	0.178821	0.182424	0.110331	0.118863	0	0.0950552	0	0.116591	0.0460497	0	0	0.110999	0.0847828	0.0611328	0.09255	0.0885267	0.0930734	0	0.0426185	0.250814	0
Ornithine	1.14675	0.457073	0.647785	1.16457	1.08541	3.45804	0.865595	2.94657	0.70587	0.283159	0.530801	0.261915	0.389328	0.288767	0.382562	0.530525	0.507216	0.527506	0.443931	0.291146	0.854281	1.01434	0.627922	0.458018	0.456592	0.429283	0.386015	0.426015	0.618703	0.904368	1.28423	0.585233	0.757425	0.672563	1.03751	1.04007	0.405676	0.331727	0.464805	0.714427	0.663988	0.505383	0.714504	0.630269	0.778174	0.596802	0.204547	0.557971	0.482876
Pantothenic acid	0.193117	0.116943	0.142653	0.129377	0.0969953	0.252857	0.164859	0.345217	0.125443	0.123204	0.188151	0.097436	0.121268	0.0900667	0.113904	0.142237	0.149545	0.150431	0.114884	0.129333	0.171593	0.201393	0.144039	0.111762	0.123481	0.137985	0.109785	0.0991796	0.170643	0.128121	0.199536	0.0901092	0.098113	0.104095	0.147687	0.179331	0.0996121	0.105578	0.0837122	0.12912	0.126987	0.135551	0.119565	0.118436	0.128516	0.141687	0.0473225	0.0822899	0.0701634
Phenaceturic acid	0.0383805	0	0.106112	0.0394717	0.020425	0.0475268	0.0733674	0	0.0336512	0.102333	0.0695051	0.083371	0.0414198	0.0791407	0.0294462	0.106617	0.113401	0.118917	0.094921	0.0781451	0.026326	0.058433	0.109295	0	0.11597	0.0481035	0.0358261	0.0507908	0.047449	0.0521855	0.124579	0.0215746	0.0422851	0.105919	0.0269152	0.103267	0	0	0	0.0246006	0	0.027446	0	0.0649036	0.0259305	0.0232322	0.00755522	0.0224521	0.01275
Phenylalanine	3.22288	1.53306	2.69943	2.42879	1.99348	4.28446	2.63605	5.07667	2.11329	2.31995	3.31573	2.14362	2.42882	1.86001	2.19087	2.28279	2.4294	2.45851	1.88636	1.76471	4.1232	2.82369	2.14094	1.39399	1.87529	1.9276	1.6801	2.53894	2.68593	2.96314	4.02152	1.98125	2.26263	2.85176	3.40427	2.56765	2.63413	2.89887	2.60462	2.94571	2.88805	2.96227	2.49413	2.84798	2.85124	2.51098	1.77115	2.84713	2.26193
Picolonic acid	0.0281781	0.0134492	0.0139832	0.00999924	0.0114893	0	0.0185228	0.0115386	0.0155474	0.0078581	0.0169584	0.00771214	0.014085	0.0114599	0.0167354	0.0162926	0.018041	0.0142504	0.0123054	0.0269732	0.013481	0.048721	0.0141558	0.00826854	0.0138226	0.0162184	0.0178748	0.0114736	0.0136326	0.0138631	0.0158419	0.0120224	0.0175788	0.0107282	0.0751149	0.0132913	0.0151076	0.00684625	0.0138519	0	0.0108407	0.0151727	0.0140751	0.0169548	0.116362	0.0112216	0.0135768	0.0206336	0.0172663
Proline	2.64318	1.85954	1.64305	1.22238	1.14058	3.7862	2.70334	2.59257	2.10479	1.62331	2.71252	1.63543	2.01394	1.38435	1.62134	2.33087	2.59257	2.64825	2.0213	1.68049	1.7569	2.57745	1.75585	1.97916	1.53492	1.53028	1.5435	1.31002	1.27784	1.73373	2.36035	1.04048	1.41464	2.36035	2.24563	2.60283	1.32224	1.33519	1.41267	2.47807	1.54004	1.65775	1.62529	1.67522	1.65154	2.38753	0.662329	1.16574	0.92215
4-Hydroxy-proline	0.0949347	0.00477399	0.0722501	0	0.00327809	0.0949039	0	0	0.0949237	0	0.00681031	0	0	0	0	0	0	0	0.00350023	0	0.00715716	0.0346471	0.00571565	0	0	0	0	0.0890802	0.0630731	0.0709787	0.112765	0.0463354	0.0634221	0.0484982	0.108487	0.0564178	0.0526737	0	0.0514284	0.0834837	0.0641485	0	0.0488018	0	0.0356588	0.0459142	0.0282058	0.0617833	0.0287343
Pyridoxine	0.0854215	0.0412874	0.0870388	0.070282	0.0574399	0.109936	0.0667631	0.12702	0.0741671	0.0638812	0.0708041	0.06106	0.0964694	0.0752933	0.0724929	0.0858171	0.103197	0.104679	0.031559	0.032125	0.0837212	0.0466412	0.0462492	0.0297944	0.0590371	0.0426862	0.0474779	0.0606273	0.0575489	0.0918296	0.117011	0.0452601	0.053525	0.0663394	0.0907044	0.0849405	0.075239	0.0735693	0.0657567	0.0851621	0.0903751	0.0919827	0.0876635	0.0832817	0.0548719	0.0819369	0.0371236	0.0484825	0.045921
Serine	3.25409	3.20916	2.87888	2.54276	1.89011	6.88545	2.56127	5.79157	1.79267	2.02906	2.47909	1.86473	1.95128	1.71912	2.1147	1.28571	1.36574	1.48506	0.249598	0.19919	3.23939	0.378505	0.207606	0.200404	0.0596683	0.0630374	0	2.91345	2.57629	3.00703	4.57769	1.81748	2.41829	3.26741	3.73043	4.39581	3.46422	3.59273	3.73455	3.39845	2.58948	2.5603	3.38235	2.49738	2.19698	4.7301	1.74976	2.60205	2.16134
Succinic acid	2.24364	0.187438	1.38286	0.621679	1.29723	1.32844	0.672908	1.15678	0.467377	0.44561	0.606046	0.479728	0.503742	1.18001	0.541072	0.496886	1.6104	0.589194	0.469898	0.476574	2.12512	2.68513	1.58161	0	1.35206	0.517487	1.18685	1.23177	1.20373	1.58089	2.52126	0.340903	0.410993	0.520203	1.83688	0	1.47515	1.63947	2.29926	0.725981	0.590745	0.566833	0.69834	0.620766	0.639068	0.73658	0.35001	1.51351	0.385678
Threonine	3.3748	5.03198	2.44255	4.78885	3.84675	8.68724	5.68165	10.8619	4.03041	1.4687	2.14831	1.42199	4.74743	3.69226	4.88621	4.16328	4.72438	4.78666	2.25672	1.63304	1.66753	6.90767	4.07183	3.17091	2.85725	3.50387	3.11781	4.93735	4.80948	2.32914	8.16282	3.65069	4.63292	5.27736	7.03022	5.69043	28.4957	27.451	26.9057	13.1895	2.1249	1.89976	2.16569	2.27919	15.8877	15.0765	1.06071	15.8205	1.312
Thymine	0.0304786	0.0155892	0.0152363	0.0228586	0.0125579	0.0595212	0.0353824	0.0647939	0.0183897	0.00606024	0.003491	0.00496991	0.00330551	0.00237919	0.00250299	0	0.00365166	0.00427553	0.00412889	0.014603	0.00529023	0.0274814	0.0049073	0.00576069	0	0.00444111	0.00773366	0.00687466	0.00568032	0.00454901	0.00971263	0.00269036	0.00415585	0.00754361	0.00693197	0.00435625	0.00628627	0.00632457	0.00455406	0.0091994	0.00935915	0.0108309	0.00744009	0.00751634	0.0124939	0.00890138	0.00689528	0.00723377	0.00701378
Tryptophan	0.834516	0.525538	0.480915	0.249976	0.296037	0.268733	0.409996	0.883158	0.331486	0.22592	0.722911	0.194992	0.444988	0.302883	0.422159	0.365993	0.388003	0.362264	0.311359	0.233078	0.800598	0.553603	0.405911	0.315858	0.177987	0.229126	0.215445	0.341465	0.362793	0.708847	0.981718	0.401996	0.490365	0.382015	0.693765	0.882149	0.43527	0.298907	0.499202	0.309132	0.35153	0.337586	0.418318	0.532172	0.460766	0.501152	0.314244	0.520277	0.404508
Tyrosine	3.89684	2.34232	3.3963	2.98965	2.47045	5.85057	3.2122	6.55136	2.83488	2.24334	3.84026	2.18218	2.8277	2.48378	2.6481	2.8951	3.22466	2.92859	2.25265	2.134	4.32409	3.67717	2.88835	2.23098	2.23563	2.34645	2.03412	3.0956	3.06765	3.76472	4.61456	2.53239	2.92267	3.55607	4.099	3.81209	3.20481	3.58652	3.49579	3.36262	3.14586	3.24201	3.32772	3.08685	3.57014	3.3728	2.25296	3.7317	2.88598
Valine	1.48757	1.38172	1.23252	1.10173	0.949209	4.3484	1.14258	1.89388	0.876594	1.02603	1.4507	0.900736	1.01613	0.872778	0.972736	0.80211	1.00599	1.01088	0.789138	0.75337	1.7543	1.24208	0.856029	1.07431	0.593749	0.58808	0.558482	1.18005	1.20363	1.56968	2.00191	0.89802	1.08509	1.23714	1.62615	2.76065	1.40457	1.44885	1.3611	2.35374	1.29911	1.42171	1.43918	1.3672	1.32888	2.51976	0.896277	1.68985	1.1076
[truncated: 9 more columns]

## Sheet: Cells GC
Compund	AN3_A1	AN3_A2	AN3_A3	AN3_H1	AN3_H2	AN3_H3	AN3_U1	AN3_U2	AN3_U3	EFE_A1	EFE_A2	EFE_A3	EFE_H1	EFE_H2	EFE_H3	EFE_U1	EFE_U2	EFE_U3	HEC_A1	HEC_A2	HEC_A3	HEC_H1	HEC_H2	HEC_H3	HEC_U1	HEC_U2	HEC_U3	MFE_A1	MFE_A2	MFE_A3	MFE_H1	MFE_H2	MFE_H3	MFE_U1	MFE_U2	MFE_U3	THESC_A1	THESC_A2	THESC_A3	THESC_H1	THESC_H2	THESC_H3	THESC_U1	THESC_U2	THESC_U3	QC_1	QC_2	QC_3	QC_4
Label	Subtype 1 LA	Subtype 1 LA	Subtype 1 LA	Subtype 1 HX	Subtype 1 HX	Subtype 1 HX	Subtype 1	Subtype 1	Subtype 1	Subtype 1 LA	Subtype 1 LA	Subtype 1 LA	Subtype 1 HX	Subtype 1 HX	Subtype 1 HX	Subtype 1	Subtype 1	Subtype 1	Subtype 2 LA	Subtype 2 LA	Subtype 2 LA	Subtype 2 HX	Subtype 2 HX	Subtype 2 HX	Subtype 2	Subtype 2	Subtype 2	Subtype 2 LA	Subtype 2 LA	Subtype 2 LA	Subtype 2 HX	Subtype 2 HX	Subtype 2 HX	Subtype 2	Subtype 2	Subtype 2	Control LA	Control LA	Control LA	Control HX	Control HX	Control HX	Control	Control	Control	QC	QC	QC	QC
2-Aminoadipic acid	0	0	0	0	0	0	0	0.00219408	0.00370116	0	0	0	0	0	0	0	0	0	0	0	0	0	0	0	0	0	0	0	0	0	0.00453706	0.00392457	0.00497283	0	0	0.00354262	0	0	0	0	0	0	0	0	0	0	0	0	0
2-Hydroxybutyric acid	0.000918865	0.0044041	0.041896	0.00176545	0.00176354	0.000893641	0.00194095	0.00184919	0.00199892	0	0.00107837	0	0.00238931	0.000907205	0.00245176	0.00114579	0.00284814	0.00124989	0.00703606	0.00623035	0	0.0019345	0.000750655	0.00212057	0.000592368	0.0018225	0.00159111	0.00128871	0	0.00104037	0.000890475	0.000911561	0.00218181	0.00174357	0.00190331	0.00234203	0.00102246	0.000538002	0.000774824	0	0.00100806	0.00208791	0	0	0	0	0.00238656	0.000814866	0.000655146
3-Aminoisobutyric acid	0	0	0	0	0	0	0	0	0	0	0	0	0	0	0	0	0	0	0	0.000979033	0	0.00121184	0	0.00174907	0.00052664	0	0	0	0	0	0	0	0	0	0	0	0	0	0	0	0	0	0	0	0	0	0	0	0
3-Hydroxybutyric acid	0.0016351	0.00182938	0.00085724	0.000602156	0.00104555	0	0.00206711	0.00118151	0.00209565	0.000540409	0.000373939	0.00223908	0.000446834	0	0	0.00248268	0.00287757	0.00357849	0.00268327	0.00340195	0	0.00165618	0.00378555	0	0.00421828	0.00546277	0	0	0	0	0.000467069	0.000418785	0.000560759	0	0	0	0	0.000370586	0.00018943	0.000159521	0	0	0	0	0	0	0.00267646	0	0
4-Aminobutanoic acid	0	0.00762147	0	0	0	0	0	0	0	0	0	0.0112847	0	0	0	0.0222639	0.0294424	0.0316573	0.0293349	0.0384724	0	0	0.0217599	0.0286613	0.0342793	0.0263702	0.0401911	0	0	0	0	0	0	0	0	0	0	0	0	0	0	0	0	0	0	0	0	0	0.0049585
Abietic acid	0	0.00165565	0	0	0	0	0.00160974	0.0020784	0.00202278	0	0.0026271	0	0	0	0	0	0	0	0.00729471	0.00154648	0	0.00422191	0	0.00397856	0.00206553	0.00246476	0.0019412	0.00247449	0.00231669	0.00255389	0.00343473	0.00445872	0.00329855	0.00278598	0.00357533	0.00214804	0	0.00145392	0.000743191	0.00332682	0	0	0	0	0	0	0	0.00243195	0
Adenosine-5-monophosphate	0	0	0	0	0	0	0	0	0	0	0	0	0	0	0	0.00299751	0	0	0.0201228	0.0194317	0	0	0	0	0	0	0	0	0	0	0	0	0	0	0	0	0	0	0	0	0	0	0	0	0	0	0	0	0
Alanine	0.0959136	0.184742	0.0344959	0.097541	0.221591	0.321458	0.467717	0.635491	0.535759	0	0	0.0866892	0.0047371	0.0295963	0.00749033	0.602739	0.64978	0.691019	0.553597	0.650352	0.0511868	0.999887	0.994824	1.03015	2.38499	5.61058	2.26779	0.00597078	0	0.073154	0.0637264	0.0614181	0.0754168	0.029652	0.00966812	0.0383632	0	0	0	0	0	0	2.45182	2.47119	2.41902	0.471188	0.451822	0.165293	0.639578
Allose	0.00259087	0.00376033	0	0	0	0	0.00227209	0	0	0	0	0.00353494	0	0	0	0	0	0	0	0	0	0	0	0	0.00471073	0	0.002562	0	0	0	0	0	0	0	0	0	0	0	0	0	0	0	0.0751586	0.0781677	0.0776322	0.0019685	0	0.00187709	0
Aminomalonic acid	0.0144691	0.0499015	0.00185595	0.00188363	0.0099851	0.0128079	0.0651945	0.0806589	0.080036	0	0	0.00345616	0	0	0	0.0488174	0.05397	0.0569549	0.0156807	0.042816	0.000470276	0.0420437	0.0492066	0.0557128	0.0149658	0.0679647	0.098535	0	0	0	0.00190361	0.00186025	0.00193365	0	0	0	0	0	0	0	0	0	0	0	0	0.0126223	0.0123785	0.0145111	0.00990681
Arachidonic acid	0	0	0	0	0	0	0	0	0	0	0	0	0	0	0	0	0	0	0	0	0.0365496	0	0	0	0.0192022	0	0	0	0	0	0	0	0	0	0	0	0.0386664	0	0.0189015	0	0	0	0	0	0	0	0.0273324	0	0
Asparagine	0	0	0	0	0	0	0	0	0	0	0	0	0	0	0	0	0	0	0	0	0	0	0	0	0.0263353	0.0252977	0.0152699	0	0	0	0	0	0	0	0	0	0	0	0	0	0	0	0.119847	0.11527	0.218945	0	0	0	0
Aspartic acid	0.00620519	0.0126763	0.00177497	0.0202005	0.0645386	0.064559	0.0611605	0.0682188	0.086923	0	0	0.00242995	0	0	0	0.0168579	0.0127843	0.00931153	0.285694	0.283197	0.00104144	0.115952	0.139606	0.15078	0.45579	0.340122	0.360991	0.00162441	0	0	0.0111979	0.0129163	0.00980983	0.00155555	0.00508821	0.00399828	0	0	0	0	0.00095856	0.000473839	0.12894	0.177777	0.121567	0.0369947	0.0233953	0.0336208	0.0265989
Benzoic acid	0.00669255	0.000108522	0.00569196	0.00733022	0.009412	0.00966546	0.00809125	0.00944329	0.00780148	0.00674167	0.00603533	0.00853416	0.00732155	0.00721389	0.00787275	0.00630021	0.0080086	0.0104999	0.0233529	0.0131398	0.0114434	0.0082416	0.0111852	0.00638526	0.0102211	0.00782884	0.0085343	0.0111724	0.0178218	0.0167053	0.0107318	0.0106298	0.00985898	0.00642199	0.00744582	0.00504201	0.00795152	0.00723132	0.00758338	0	0	0	0.00714954	0.00691495	0.00752627	0.00781677	0.00776322	0.00680692	0.00728731
Beta-Glycerolphosphate	0	0	0	0	0	0	0	0	0	0	0	0	0	0	0	0.00885521	0.00662571	0	0	0	0	0	0	0	0.00515016	0	0	0	0	0	0	0	0	0	0	0	0	0	0	0	0	0	0	0	0	0	0	0	0
Capric acid	0.00490332	0.0100247	0.00683128	0.00532594	0.00745788	0.00312314	0.0126084	0.0100655	0.00989667	0.00715467	0.00795024	0.00909599	0.00880178	0.00741198	0.0116036	0.0104245	0.00860893	0.00882483	0.0338058	0.0122391	0.0117837	0.00865528	0.013143	0.00918837	0.0110113	0.00749577	0.0113734	0.00911716	0.0044002	0.00715112	0.0126343	0.0151832	0.0136453	0.00804302	0.0135769	0.00868931	0.00583061	0.00176921	0.00835505	0	0	0	0	0	0	0.00796547	0.00662816	0.0071315	0.00902399
Caprylic acid	0.00783619	0.0104068	0.0104798	0.00831697	0.0126311	0.00870727	0.00916713	0	0.00994586	0.00990888	0.0114132	0.0101369	0.00906791	0.0122276	0.0142966	0.00703257	0.00979342	0.012567	0.0288367	0.0158146	0.0108283	0.0110907	0.0175264	0.0114368	0.0165605	0.0118782	0.0121942	0.0131912	0.0107569	0.0140967	0.0170273	0.01836	0.0185723	0.0102858	0.010051	0.00900148	0.013575	0.0136107	0.0135932	0.0150396	0.0157328	0.0103762	0	0	0	0.00614311	0.00992748	0.00525787	0.0112361
Catechol	0	0	0.000352176	0	0	0	0	0	0	0.000228776	0	0	0	0	0	0	0	0	0	0	0.00141495	0	0.00163143	0	0.000916282	0	0	0	0	0	0	0	0	0	0	0	0	0	0	0	0	0	0	0	0	0.00141175	0.000791475	0.000942459	0
Citric acid	0.00760944	0.0240293	0.0107993	0	0	0	0.00835072	0.0118089	0.0186578	0	0	0	0	0	0	0.0115243	0	0	0.282837	0.154232	0	0.0144528	0.0201464	0.0214688	0.0269381	0	0.0262997	0.00882901	0	0	0	0	0.00730585	0	0	0.00572404	0	0	0	0	0	0	0.231288	0.236911	0.147017	0.00701657	0.00875562	0.00692106	0.00925119
Creatinine/Creatine	0.0297003	0.0618881	0.0235335	0.0308477	0.0886181	0.0999172	0.179217	0.144985	0.18295	0	0	0.0118589	0	0.00300169	0	0.169852	0.162328	0.172	0	0.0239585	0	0.0206562	0.0251871	0.0222999	0.0283154	0.0188143	0.0219866	0	0	0.00151718	0	0	0.00347303	0	0	0	0	0	0	0	0	0	0.00984677	0.00188162	0.0208434	0.0198468	0.0218816	0.0189453	0.0208434
Cysteinylglycine	0	0	0	0	0	0	0	0	0	0	0	0	0	0	0	0	0	0	0	0.000825647	0	0	0	0.000802317	0.00138265	0.00194321	0.00148191	0	0	0	0	0	0	0.0283154	0.0188143	0.0219866	0	0	0	0	0	0	0	0	0	0	0	0	0
Cytosine	0	0	0	0	0	0	0	0	0	0	0	0	0	0	0	0	0	0	0	0	0	0	0	0	0	0	0	0	0	0	0	0	0	0	0.000684881	0.000537018	0	0	0	0	0	0	0	0	0	0	0	0	0
Decanoic acid	0	0.000608638	0	0.000612996	0	0	0.000524183	0	0	0.000344664	0	0.000336446	0.000333368	0.000314714	0.000970435	0.000473628	0	0.00031252	0	0	0.000599763	0	0	0	0	0	0	0	0	0	0	0.000938456	0	0	0.00122148	0	0	0	0	0	0	0.000871669	0	0	0	0	0	0	0
Eicosanoic acid	0.00558159	0.0052425	0.00519674	0.00584443	0.00560765	0.00770585	0.00522142	0.00646382	0.00557013	0.00608594	0.00429191	0.00504929	0.00868527	0.00642879	0.00777762	0.00907701	0.00665069	0.00486583	0.0144322	0.0130719	0.0112839	0.00817725	0.00981461	0.0081825	0.0111174	0.00805973	0.00760492	0.0157076	0.0163961	0.0166622	0.00921545	0.00737426	0.00814085	0.0121524	0.00778094	0.00585681	0.00507669	0.00508575	0.00508132	0	0	0	0	0	0	0.00740828	0.010934	0.00698171	0.00677089
Fragment Of Glcnac-1-P Or Udp-Glcnac	0.109946	0.308879	0.00207257	0.0201186	0.0322612	0.0166798	0.203312	0.245361	0.235939	0	0	0.132952	0.0369542	0.061575	0.0547083	0.436651	0.347605	0.291586	0.119939	0.0930613	0	0.0385974	0.0638302	0.0657059	0.0288955	0.0841051	0.00937981	0.00983081	0.00468876	0.00611429	0.0246183	0.0344842	0.0484284	0.0142978	0.00951946	0.0189617	0	0	0	0	0	0	0.0459569	0.0505726	0.0582167	0.0459569	0.0644611	0.0505726	0.0663434
Fructose	0.25318	0.400879	0.159005	0.102077	0.224401	0.244215	0.306998	0.366926	0.400601	0	0	0.164582	0.0259498	0.0416605	0.0428964	0.0315968	0.0287093	0	1.23723	1.08563	0.0742254	0.333529	0.432325	0.41806	0.749448	0.807584	0.742229	0	0	0	0	0	0	0	0	0	0	0	0	0	0	0	1.24814	1.19887	1.16233	0.179729	0.17652	0.171031	0.171639
Fumaric acid	0.00133147	0.00272562	0.000823947	0.0011358	0.00337918	0.0037534	0.00605793	0.00736529	0.00641108	0	0	0.000347632	0	0	0	0.00252145	0.00186394	0.00162834	0.0224861	0.0260451	0.00172262	0.0213801	0.0300811	0.0241369	0.0397701	0.0289992	0.034833	0.0008486	0	0	0.00184748	0.00254736	0.00322134	0.000907101	0.00107493	0.00136974	0	0	0	0	0	0	0.30537	0.303943	0.341471	0.00394349	0.00472411	0.00471422	0.00427254
Glucose	1.34263	1.81681	1.03672	0.448517	0.492145	0.664832	1.37235	1.85791	2.37215	0.141432	0.272266	1.32647	0.0694116	0.116096	0.123998	0.163735	0.186003	0.0858022	4.05001	3.40181	0.886628	0.524219	0.585408	0.686763	2.23423	2.3268	2.55895	0.355684	0.309123	0.502552	0.353181	0.178903	0.178928	0.0618761	0.0768623	0.204719	0.277297	0.486575	0.384273	0.156427	0.159934	0.132199	1.8485	1.84255	1.74311	1.2485	1.22937	1.16233	1.19887
Glutamic acid	0.341772	0.573203	0.11664	0.989302	2.01152	2.24838	1.05228	1.34561	1.18787	0.00623958	0.00665054	0.139716	0.0243964	0.0372734	0.0458597	0.477293	0.463366	0.430059	2.48073	2.31603	0.0355822	2.44648	3.58955	3.216	3.23362	2.82426	3.12791	0.0913404	0.0978841	0.122765	0.509319	0.537802	0.614721	0.205324	0.252053	0.33077	0.00442421	0.00581715	0.00513623	0.0038778	0.0162682	0.00494259	0.0774724	0.773073	0.773073	0.583364	0.699225	0.621557	0.697444
Glutamine	0.0760257	0.183858	0.00996148	0.104989	0.172737	0.202974	0.650902	0.643144	0.783178	0	0	0	0	0	0	0	0	0	0.237319	0.276567	0	0.378424	0.391355	0.531972	0.545723	0.748027	0.45814	0.00523208	0	0.00304801	0.0369853	0.0292219	0.0320121	0.00362905	0.0117864	0.0201847	0	0	0	0	0	0	0.505591	0.883364	0.920077	0.0182387	0.0418986	0.0317344	0.0966361
Glutathione	0	0	0	0	0.00253202	0	0	0	0	0	0	0	0	0	0	0	0	0	0.0120435	0	0	0.00840493	0.0188733	0.0109276	0	0	0.0272422	0	0	0	0	0	0.00627901	0	0	0	0	0	0	0	0	0	0	0	0	0	0	0	0
Glycerol	0.148973	0.131447	0.151321	0.0752075	0.105901	0.0887989	0.154379	0.193236	0.206159	0.0876862	0.0822586	0.0988824	0.0920357	0.116027	0.145034	0.203152	0.185157	0.182229	0.49704	0.303745	0.086493	0.194855	0.292343	0.194739	0.429648	0.338068	0.263387	0.114351	0.103393	0.0952427	0.081004	0.099214	0.100133	0.197906	0.224527	0.194827	0.0621593	0.133203	0.0984743	0.0678299	0.0848811	0.083801	0.200178	0.230077	0.23084	0.121567	0.200178	0.17311	0.12894
Glycine	0.480895	0.722789	0.0999798	0.178172	0.291102	0.247207	0.789306	0.940743	1.033	0	0.00758022	0.102899	0.019132	0.0373961	0.0445169	0.507599	0.51246	0.495985	0.480298	0.430226	0.00897851	0.554528	0.836788	0.772088	0.799008	1.3917	0.892935	0.0675352	0.113083	0.101685	0.527091	0.495592	0.508039	0.0440818	0.0553317	0.109777	0.00322375	0.0131941	0.00832024	0	0	0.00378757	0.936367	0.777926	0.828028	0.328028	0.25299	0.277926	0.362735
Glycolic acid	0.00511766	0.00632278	0.00883598	0.000454771	1.4353e-05	0.000517237	0.00592365	0.00762222	0.00492595	0.00531804	0.00367369	0.00501616	0.000456188	0.000150109	0.000451095	0.00842193	0.00673534	0.00641648	0.0136125	0.00626717	0.00916211	0.00685059	0.0106289	0.0065996	0.0106785	0.00389793	0.0120561	0.00501404	0.00225256	0.00325922	0.00724175	0.00881189	0.00937547	0.00777708	0.00663043	0.00709265	0.000892327	0.000224198	8.4297e-05	0	0	0	0.00475051	0.00345512	0.00720786	0.00958887	0.0107199	0.00768819	0.00591833
Gulonic acid	0	0	0	0	0	0	0	0	0	0	0	0	0	0	0	0	0	0	0.00594125	0	0	0.00533051	0.00677139	0	0.00737106	0.00901804	0.00942199	0	0	0	0	0	0	0	0	0	0	0	0	0	0	0	0	0	0	0	0	0	0
Heptanoic acid	0.00300513	0.0055701	0	0.00178905	0.00493546	0.00453728	0.00416787	0.00499308	0.00397434	0.00287415	0.00555139	0.00466504	0.00273905	0.00380039	0.00482416	0.0034447	0.00461443	0.00466673	0.00988199	0.00428003	0.00435426	0.00409456	0.00464494	0.00359441	0.00550088	0.0061332	0.00315183	0.00375772	0	0.00460967	0.00465081	0.00536512	0.00357907	0.00364477	0.00249913	0.00324078	0.00564837	0.00452574	0.00507452	0.0046345	0.00422486	0.00317787	0	0	0	0.000809099	0.0018455	0.00107716	0.0017947
Hexanoic acid	0.00303269	0.00365739	0.003547	0.00260757	0.00461468	0.00425322	0.00368797	0.00496316	0.00391545	0.0055193	0.00705109	0.00477806	0.00285142	0.00605068	0.00724695	0.00359227	0.00455601	0.00510325	0.00968328	0.00379375	0.00350007	0.00344468	0.00696417	0.00429926	0	0.00469969	0.00264821	0.0042234	0	0.0128137	0.00551537	0.00631519	0.00727869	0.00292337	0.00380524	0	0.00614182	0.00556473	0.00584683	0	0	0	0	0	0	0	0	0.00233319	0
Hypotaurine	0.017428	0.036175	0.00690884	0	0	0	0.0401747	0.0495315	0.0515098	0	0	0	0	0	0	0.0352208	0.0298781	0.0331066	0.0655161	0.0746029	0	0.0672076	0.0725472	0.0807411	0.0612999	0.0569882	0.054415	0	0.00389592	0.00242244	0.0158632	0.0144648	0.0179551	0.00838969	0.00912032	0.0148254	0	0	0	0	0	0	0	0	0	0.00963591	0.0205003	0.0137162	0.020336
Iminodiacetic acid	0.00780889	0.0226903	0.00321394	0.0138248	0.0149251	0.0107023	0.0437011	0.0184377	0.0854774	0	0	0.0100108	0	0.00296373	0.00368601	0.0508639	0.0444629	0.0363259	0.106724	0.0822394	0	0.0613668	0.0303112	0.111483	0.0830016	0.264251	0.0403224	0	0.00308748	0.00281415	0.004186	0.00354583	0.00516738	0.00148153	0	0.00475586	0	0	0	0	0	0	0	0	0	0.00536977	0.0158703	0.0162649	0.0292419
Isoleucine	0	0.0360307	0.0151985	0.0269716	0.0491638	0.055475	0.133364	0.155897	0.143447	0	0	0.0308277	0	0	0	0.102417	0.107304	0.105961	0.0469959	0.0494762	0	0.0523888	0.0939721	0.0771081	0.0121589	0.0557848	0.0140286	0	0.00773539	0.00752211	0.0613668	0.0303112	0.111483	0	0	0	0	0	0	0	0	0	1.09114	1.81187	1.12233	0.0399009	0.0407205	0.0403974	0
Lactic acid	2.68818	5.56665	15.3721	0.978758	1.89166	2.1038	3.46404	3.06783	3.00517	0.258354	0.252449	2.0906	0.677424	0.950431	0.99976	4.60486	4.93161	4.7943	6.92528	6.30456	0.447614	4.19026	4.5966	4.87469	3.44038	3.50643	3.31937	0.652402	0.460532	0.798057	2.43589	2.43642	2.46335	0.688791	0.708508	0.852573	0.217676	0.367972	0.294502	0.120707	0.129945	0.13752	0.196496	0.222363	0.126725	2.91167	3.07679	3.10377	2.339
Lactic acid Dimer	0.256331	0.948887	0.166005	0	0	0	0	0	0	0.00918998	0.01352	0.179434	0	0	0	0	0	0	0	0	0.0992623	0	0	0	0	0	0	0	0.0122026	0	0	0	0	0	0	0	0.0179338	0.0248525	0.0214704	0	0	0	0	0	0	0	0	0.320077	0
Lactose	0.0143706	0.0138307	0.00711465	0.0107968	0.0149026	0.0205772	0.0172776	0.0129396	0.0700369	0	0.0113413	0.0350876	0.0095379	0	0.0154851	0.0494017	0.0461892	0.0247735	0	0.0227439	0	0.0380922	0.0400705	0.039295	0.0432844	0.0412566	0.0508695	0	0.0243057	0.0359722	0.0360504	0.0221285	0.0250693	0	0	0.0138134	0.0100212	0.0146261	0.0128217	0	0	0	0.205591	0.197621	0.208256	0.205591	0.208256	0.196496	0.199482
Lanosterol	0	0	0	0	0	0	0	0	0	0.0278285	0.0303164	0.163565	0.0401035	0.059301	0.0566027	0.876402	0.907327	0.979304	0	0	0	0	0	0	0	0	0	0	0	0	0	0	0	0	0	0	0	0	0	0	0	0	0	0	0	0.0426495	0.046324	0.0390251	0.0449636
Leucine	0.0152571	0.0242226	0.0078112	0.0189028	0.0376974	0.0477762	0.0311442	0.0395285	0.0396436	0	0	0.020105	0	0.00682614	0.00623791	0.0753909	0.0795662	0.0760763	0.0329301	0.0276664	0.00300893	0.0447885	0.057706	0.0553935	0.080543	0.0457025	0.0813919	0.00260428	0.00250177	0	0.00580367	0.00568414	0.0065873	0.00304848	0	0	0	0	0	0	0	0	1.08727	1.16146	1.20559	0.0247372	0.0272895	0.0311287	0.0198395
Levulinic acid	0.00163913	0.00443466	0.0022331	0.00184872	0.00288489	0.0034618	0.00116197	0.00291024	0.00203225	0.00223062	0	0.00396779	0.00340808	0.00311568	0.00406488	0.00187547	0.00247132	0.00356184	0.0106871	0.00287893	0.00307112	0.00245139	0.00116362	0.0025098	0.00301922	0.000982787	0	0.00246676	0	0.00049603	0.00336844	0.00097349	0.00320522	0.00309972	0.00277899	0.00246187	0	0.00264229	0.00135064	0	0.000680456	0.00312701	0.00209944	0.00170152	0.00157689	0	0	0	0
Lysine	0.0496611	0.116843	0.0276494	0.0211642	0.0224934	0.0179462	0.0602346	0.0586277	0.0927463	0	0	0.0291607	0.00510486	0.00868219	0.0108614	0.0669253	0.0467544	0.0207437	0.0304302	0.0229388	0	0.0130456	0.0162236	0.0230288	0.0540093	0.055279	0.0470088	0.00427361	0.00352546	0	0.0151246	0.0192688	0.015665	0	0	0.00703057	0	0.00197783	0.001011	0	0	0	0.738276	0.734552	0.74171	0.0146079	0.0213649	0.0180002	0.0316236
Malic acid	0.0178113	0.0353559	0.0108904	0.0151579	0.0260185	0.0305075	0.0525945	0.0658864	0.0514234	0	0	0	0	0	0	0.0179306	0.00999907	0.00765921	0.223735	0.189092	0.00761379	0.130091	0.182735	0.171957	0.231797	0.12815	0.209687	0.00810152	0.00414235	0.00558834	0.0202243	0.0253356	0.0308193	0.0157156	0.0147075	0.0184317	0	0	0	0	0	0	0.84488	0.773073	0.961177	0.0360525	0.0322504	0.0231675	0.0328468
Malonic acid	0.00100341	0	0.00085724	0.000602156	0	0	0	0.00118151	0	0.000540409	0.000373939	0.00130177	0.000446834	0	0	0	0	0	0	0	0	0	0.00378555	0	0	0.00188836	0	0	0	0	0	0.000418785	0.000560759	0	0	0	0	0	0	0.000159521	0	0	0.550394	0.777307	0.445013	0	0.000673266	0	0
Mannitol	0.00151693	0.00286995	0.000160239	0	0	0.00146926	0.0028571	0.00304012	0.00366009	0	0	0.00798144	0.00255012	0.0050631	0.00456529	0	0	0	0.000780847	0.00435887	0	0.00427134	0.00509621	0.00460764	0.00551237	0.00293385	0.00444395	0.00239232	0.00238763	0	0.00359347	0	0	0	0	0	0	0.00267538	0.00136756	0	0	0	1.66813	1.67896	1.64562	0	0.000785275	0	0.00247206
meso-Erythritol	0.0670031	0.094297	0.041261	0.0401561	0.0647477	0.0865058	0.109008	0.13357	0.130692	0	0	0.052289	0	0	0	0.146883	0.152172	0.152944	0.121626	0.124468	0	0.0427778	0.061954	0.0485837	0	0	0	0	0	0	0	0	0	0	0	0	0	0	0	0	0	0	0.0294436	0.0555792	0.177307	0.0555792	0.0687701	0.0619774	0.0523678
Methionine	0	0.00605245	0.00087392	0.00466056	0.00756605	0.0108185	0.00900477	0.00688689	0.0158225	0	0	0.00609385	0	0	0	0.0683308	0.0243024	0.0287685	0.00985291	0.00984243	0	0.00998841	0.0142332	0.0174406	0.0176678	0.0201065	0.0167858	0	0	0	0.00119878	0	0.00103362	0	0.000878508	0.00124869	0	0	0	0	0	0	1.01875	1.06877	1.05558	0.00497102	0.00451177	0	0.00690731
Methylsuccinic acid	0	0	0	0	0	0	0.00044291	0	0	0	0	0	0	0	0	0	0	0.000705158	0	0.000383609	0.000507884	0.000663204	0.000859924	0.000914365	0.00190162	0.0046033	0.00191727	0	0	0	0.000701842	0.00135721	0	0	0	0	0	0	0	0	0	0	0	0	0	0	0.000301373	0	0
myo-Inositol	1.22299	2.01795	0.549066	1.00938	2.00892	2.08756	2.49753	3.10965	2.83772	0.00940301	0.00459323	0.208258	0.0581433	0.121683	0.125771	1.48243	1.25707	1.21084	5.82871	4.72055	0.270519	6.40502	8.23415	7.94913	8.2763	6.45167	7.48688	0.806181	0.959365	1.01743	3.07526	3.26237	4.03597	5.39846	7.54416	8.86998	0.00318636	0.010034	0.00668665	0.00609531	0.00313713	0.00536329	2.17247	2.12482	2.05473	2.12482	2.17247	2.24927	2.05473
Myristic acid	0.0519052	0.0611611	0.0338988	0.032938	0.0481036	0.0597288	0.0549442	0.0679766	0.0325023	0.0427183	0.0348352	0.0301379	0.0646966	0.0558301	0.0501434	0	0.0677064	0.06299	0.147359	0.036638	0.113071	0.0451617	0.0832644	0.0457551	0.100887	0.064321	0.0584907	0.0402339	0.0333388	0.0319972	0.0485494	0.0500454	0.0587906	0.0574047	0.0584098	0.0507607	0.0578711	0.0381384	0.0477845	0	0	0	0.550801	0.441802	0.550951	0.0626279	0.0885863	0.0825589	0.0551189
N-acetyl-L-aspartic acid	0.0200311	0.0384601	0.00597546	0.00692768	0.023967	0.0245748	0.131565	0.167755	0.147102	0	0	0.00445814	0	0	0	0.209642	0.194848	0.19183	0.0354775	0.0550187	0	0.0637514	0.071667	0.0841277	0	0	0	0	0	0.001633	0.0188941	0.0217118	0.0246572	0	0	0	0	0	0	0	0	0	0	0	0	0.0237993	0.0379514	0.0261111	0.0327687
Nicotinic acid	0	0	0	0	0.000910852	0.00150231	0	0	0	0	0	0	0	0	0	0	0	0	0	0	0	0	0	0	0	0	0	0	0	0	0	0	0	0	0	0	0	0	0	0	0	0	0	0	0	0	0	0	0
Nonanoic acid	0.129723	0.209475	0.147433	0.124185	0.174687	0.207326	0.142243	0.203599	0.139774	0.168558	0.179121	0.23169	0.165918	0.183639	0.247104	0.15004	0.153604	0.197058	0.401705	0.201052	0.219412	0.166757	0.174842	0.145065	0.194918	0.184235	0.153121	0.178107	0.197697	0.189165	0.218523	0.278724	0.304639	0.166362	0.196274	0.123085	0.114692	0.192481	0.154455	0.219421	0.205781	0.209714	0	0	0	0.0961177	0.134552	0.103328	0.191012
Ornithine	0.00509202	0.0110247	0.00318631	0.00524823	0.00586899	0.00529696	0.00494972	0.00430064	0.00711956	0	0	0.00231551	0	0	0	0.00368139	0.00220468	0	0	0	0	0	0	0.00188461	0.00545526	0.00385306	0.00450143	0	0	0	0	0	0	0	0	0	0	0	0	0	0	0	0.0423215	0.0437499	0.0453023	0	0.00396563	0	0.00189431
Oxalic acid	0	0	0	0	0.000977641	0.00229547	0	0.000214182	0	0.00126725	0	0	0	0.00284278	0	0	0	0	0	0	0.00267075	0	0	0	0.00163786	0	0.00324145	0	0	0	0	0	0.00362045	0	0	0	0	0	0	0.00269454	0.00201573	0	0.122214	0.213328	0.183036	0.00221427	0.00243512	0.00332815	0.0034614
Pantothenic acid	0.0238598	0.0487947	0.0127498	0.00755562	0.0196193	0.0234556	0.0724067	0.0872866	0.0912849	0	0	0	0	0	0	0.0126256	0.0134455	0.0132816	0.0700994	0.0886592	0	0.0739719	0.105476	0.0890409	0.131242	0.133889	0.122023	0	0	0	0	0	0	0	0	0	0	0	0	0	0	0	0	0	0	0.0137499	0.0157124	0.0136307	0.0188919
Pentadecanoic acid	0	0	0.00189839	0.00184987	0.00291424	0.00511867	0.00185832	0	0	0.00204699	0.00201297	0.00127403	0.00701059	0.00592802	0.00732714	0.00691628	0.0102089	0.00586608	0.00434637	0	0.00811824	0.00423085	0.0034373	0.00495521	0.00582223	0	0	0.00220347	0	0.00254515	0.00331158	0.00324359	0.00476743	0.00638002	0.00516208	0.00374899	0.0154183	0.00267066	0.00890215	0.00566757	0.00911326	0.00204538	0	0	0	0.00178321	0.0043727	0.00415361	0.00432773
Phenylalanine	0.0199641	0.0382427	0.00834198	0.0289209	0.0564471	0.0692485	0.0586297	0.0686201	0.0850623	0	0	0.0298279	0.0032504	0.00562475	0.00763704	0.144924	0.151948	0.146222	0.0482155	0.0578318	0	0.0700439	0.0899836	0.0960184	0.104822	0.136762	0.124526	0.00287015	0.00409588	0.00401	0.00573083	0.00543474	0.00546364	0	0.00346554	0.00527009	0	0.00195298	0.000998296	0	0	0	0.0229259	0.0293213	0.0325429	0.0325429	0.0293213	0.0334678	0.0364936
p-Hydroxyphenyllactic acid	0	0	0	0	0	0	0	0	0	0	0	0	0	0	0	0.00378932	0.0048107	0.00472882	0	0	0	0	0	0	0	0	0	0	0	0	0	0	0	0	0	0	0	0	0	0	0	0	0	0	0	0	0	0	0
Proline	0.0779048	0.14348	0.0170609	0.0442173	0.106183	0.119924	0.359819	0.398146	0.448298	0	0	0.166942	0.00610999	0.0232727	0.0370149	0.503472	0.539412	0.519319	0.355291	0.469643	0	0.43048	0.50784	0.547644	0.0036446	0.00689547	0.400152	0.00171737	0.0156225	0.0250228	0.0288065	0.0536521	0.0374751	0	0.00275386	0.00424462	0	0.00095273	0.000487002	0	0	0	0.150394	0.177307	0.145013	0.177307	0.145013	0.14171	0.184488
Putrescine	0	0	0	0	0	0	0.00311717	0	0.00313529	0	0	0.00496053	0	0.00155342	0	0.0119825	0.00855844	0	0.0137376	0.00737526	0	0.00324778	0.00617979	0.00911241	0.00941279	0.00664596	0.00879762	0	0	0	0	0	0	0.000931535	0	0	0	0	0	0	0	0	0.00264533	0.00264533	0.00264533	0.00202726	0.00257237	0	0.00231632
Pyruvic acid	0.00369899	0.00411417	0.00191303	0.00114068	0.00255085	0.00359934	0.0118864	0.0127619	0.0207604	0	0	0.00378724	0.00225739	0.00240214	0.00203357	0.0289169	0.0271979	0.0292439	0.0326233	0.0320633	0.00146822	0.0206586	0.0321727	0.0321649	0.0508012	0.0418024	0.0509513	0.00180331	0	0.00105902	0.0221444	0.011935	0.0114429	0.00268872	0.00345161	0.00348077	0	0	0	0	0	0	0.0116476	0.177307	0.0167483	0.0066677	0.00799607	0.00989404	0.00592097
Ribose	0	0	0	0	0	0	0	0	0	0	0	0	0	0	0	0	0	0	0	0	0	0	0	0	0	0	0	0	0	0	0	0	0	0	0	0	0	0	0	0	0	0	0.0121876	0.0087653	0.0167483	0	0	0	0
Serine	0.00566673	0.0108084	0.00227046	0.0121065	0.00708885	0.00341525	0.0360076	0.0298636	0.0527411	0	0.00327253	0.00747111	0.000953476	0.00179765	0.00287001	0.0225382	0.0256799	0.0154984	0.00434567	0.00509955	0	0.14166	0.120659	0.132385	0	0.0157243	0	0.00286519	0	0.0189865	0.145583	0.153777	0.164612	0.00158674	0.00294517	0.00576675	0	0.000656217	0.000335435	0	0	0.000870686	0.792932	0.545345	0.612725	0.0127251	0.0353451	0.00405747	0.0253023
Sorbitol	0	0	0	0	0	0	0	0	0	0	0	0	0	0	0	0	0	0	0	0	0	0	0.000795887	0	0.000842607	0.000507318	0	0	0	0	0	0	0	0	0	0	0	0	0	0	0	0	0	0	0	0	0	0	0
Sorbose	0	0	0	0	0	0	0	0	0	0	0	0	0	0	0	0	0	0	0	0	0	0	0	0	0	0	0	0.00248934	0	0	0	0.00201658	0	0.00132654	0	0.0026131	0	0	0	0	0	0	0	0	0	0	0	0	0
Spermidine	0.00507848	0.00252997	0	0	0	0	0	0	0.0159704	0	0	0.00867389	0	0	0	0.0107011	0.00146517	0	0.122423	0.0220031	0	0	0	0	0	0.00289774	0	0	0	0	0	0	0	0	0	0	0	0	0	0	0	0	0	0	0	0	0	0	0
Squalene	0	0	0	0	0	0	0	0	0	0	0	0	0	0	0	0	0	0	0.14157	0.233242	0.127199	0.212703	0.255242	0.254743	0.349223	0.398167	0.314395	0	0	0	0	0	0	0.0508012	0.0418024	0.0509513	0	0	0	0	0	0	0	0	0	0	0	0	0
Stearic acid	1.35485	1.30354	1.25058	1.50789	1.51734	1.76797	1.34607	1.50846	1.39626	1.44624	1.34662	1.27771	2.23259	1.89849	1.99307	1.55039	1.68464	1.48636	4.00698	1.82196	1.77659	1.78174	1.89237	1.70354	1.82144	1.4459	1.41251	1.56472	1.44595	1.51033	1.94429	1.96696	2.17098	2.2315	2.00874	1.75087	1.42234	1.40061	1.41123	0	0	0	0	0	0	1.79362	1.87331	1.64562	1.67896
Succinic acid	0	0	0.0229008	0	0	0	0	0	0	0.00539125	0	0	0	0	0	0	0	0	0	0	0.0147317	0	0	0	0	0	0	0	0	0	0	0	0	0	0	0	0	0	0	0.00918566	0.00707729	0	0.0266059	0.0949216	0.052584	0	0	0	0
Tagatose	0	0	0	0	0	0	0	0	0	0.00812272	0.00675485	0	0	0	0	0	0	0.0210766	0	0	0	0	0	0	0	0	0	0.00420315	0.00549371	0.00731775	0.00542487	0.00297877	0.00151643	0	0.000306652	0.000997844	0.0019225	0.00474253	0.003364	0.00119274	0.00246383	0	0	0	0	0	0	0	0
Taurine	0.0178385	0.0296002	0	0	0.0326645	0.0197177	0.0349612	0.0685167	0.0171905	0	0	0	0	0	0	0.0255719	0.0175169	0.0521997	0	0.0719859	0	0.0499352	0.17162	0.100422	0.00549153	0.124595	0.0512204	0	0	0.00214776	0.00139366	0	0	0	0	0	0	0	0	0	0	0	0	0	0	0.00373554	0	0	0.0262658
Threitol	0	0	0	0	0	0	0	0	0	0	0	0	0	0	0	0.00504329	0.00294496	0.00321695	0	0	0	0	0	0	0	0	0	0	0	0	0	0	0	0	0	0	0	0	0	0	0	0	0	0	0	0	0	0	0
Threonine	0.149345	0.0732255	0.0189394	0.095818	0.183213	0.211749	0.34624	0.409449	0.454939	0	0	0.117896	0.00405141	0.0193193	0.0164219	0.421065	0.417037	0.393147	0.415736	0.341165	0.00741638	0.519939	0.661157	0.708641	0.99379	1.52093	0.952369	0.0214225	0.0305883	0.0320525	0.448507	0.44553	0.459996	0.0192291	0.0201531	0.0356237	0	0	0	0	0	0	0.43673	0.453554	0.437793	0.437793	0.473657	0.0949216	0.453554
trans-4-Hydroxy-L-proline	0	0.00330124	0	0	0	0	0.00507618	0.00633135	0.00568727	0	0	0.000969935	0	0	0	0.00949815	0.00567359	0.00523003	0	0.00675768	0	0	0.0105249	0.00811185	0	0.0223943	0.0140358	0	0	0	0	0	0	0	0	0	0	0	0	0	0	0	0.0390859	0.0487548	0.052584	0	0	0	0
Tyrosine	0.0202258	0.0462457	0.00969502	0.0312138	0.0621488	0.0775323	0.0847085	0.0871707	0.121106	0	0	0.0439496	0.00367612	0.00725121	0.00955301	0.220019	0.227041	0.206002	0.0538265	0.0632129	0	0.0989994	0.105841	0.131334	0.180453	0.214492	0.169782	0.0025301	0.00368301	0.00277734	0.135644	0.0858655	0.986517	0	0	0.00441908	0	0.00199799	0.0010213	0	0	0	0.153067	0.0390859	0.0297351	0.0297351	0.0390859	0.0342771	0.0487548
Tryptophan	0	0.00688336	0	0.00311801	0	0	0.0120141	0	0.0171606	0	0	0	0	0	0	0.0299668	0.0277905	0	0	0	0	0	0	0.0106582	0.0123382	0.0292721	0.0112344	0	0	0	0	0	0	0	0	0	0	0	0	0	0	0	0.00376396	0.00588627	0.00644156	0	0	0	0
Uracil	0.000711258	0.000681024	0	0	0.000827972	0.000275662	0.00152252	0.000999508	0.00213479	0	0.000677582	0.000532177	0.000446018	0	0.00100873	0.000799539	0.0011014	0.000769543	0.00356049	0.00159547	0	0	0.000312665	0.000749498	0	0.0015892	0	0.00106601	0	0.000726914	0	0	0	0	0.00101172	0.00116084	0	0.000847888	0.00043341	0	0	0.000781446	0.00156339	0.000700765	0.00157453	0.000948439	0.000689028	0.000257347	0.00102263
Uridine 5-monophosphate	0	0	0	0	0	0	0.00415629	0.00835624	0.00459637	0	0	0	0	0	0	0.0318608	0.0171142	0.0188212	0	0.00672657	0	0.00121699	0.00257848	0.0020378	0.009527	0.0180959	0.00864769	0	0	0	0	0	0	0	0	0	0	0	0	0	0	0	0	0	0	0	0	0	0
Valine	0.00721498	0.0115734	0.00443473	0.0107924	0.0217636	0.0238545	0.012626	0.0164852	0.0164397	0	0	0.0105416	0	0	0.00393231	0.0361752	0.038693	0.0410038	0	0.0109437	0	0.0150612	0.0193035	0.0181159	0.0222903	0.0119864	0.0236117	0	0	0	0.00259406	0	0.00317344	0	0	0	0	0	0	0	0	0	0.0598158	0.0523186	0.0598158	0.0128134	0.0144067	0.0151842	0.00915006
[truncated: 5 more columns]
